# Supplementary material for: Selecting models for the estimation of reference evapotranspiration for irrigation scheduling purposes
Source: PLoS One. 2021 Jan 11;16(1):e0245270. doi: 10.1371/journal.pone.0245270 (PMC7799801; doi:10.1371/journal.pone.0245270)
Supplement: S1 File — (XLSX) [file pone.0245270.s001.xlsx]

## Sheet: Sheet1
station	lat (degree)	long (degree)	alt (m)	date	temp_max (°C)	temp_min (°C)	rh_mean (%)	wind_speed (m/s)	solar_radiation (MJ/m2/d)	rainfall (mm)	ETo PM (mm/d)	ETo HS (mm/d)	ETo JH (mm/d)	ETo ROM (mm/d)
VIÇOSA-MG	-20.7667	-42.8667	712.2	2015-01-01	32.9	18	75.9167	0.882017	27.6424	3	5.63827	6.6297	8.1128	3.67782
VIÇOSA-MG	-20.7667	-42.8667	712.2	2015-01-02	35.6	19.4	73.6667	0.882017	26.5697	36.6	5.76332	7.2385	8.35799	4.35487
VIÇOSA-MG	-20.7667	-42.8667	712.2	2015-01-03	33.8	18.8	80.3333	0.5423	26.4955	11.2	5.49319	6.7786	8.00775	3.10539
VIÇOSA-MG	-20.7667	-42.8667	712.2	2015-01-04	31.8	19.2	77.375	0.642033	27.5386	10.2	5.55543	6.09786	8.09647	3.46196
VIÇOSA-MG	-20.7667	-42.8667	712.2	2015-01-05	29.4	19.2	81.7917	0.670083	19.8503	0.6	4.06843	5.33237	5.59116	2.65531
VIÇOSA-MG	-20.7667	-42.8667	712.2	2015-01-06	30	18.3	74.5	0.536067	20.4022	0	4.18078	5.68828	5.71516	3.69606
VIÇOSA-MG	-20.7667	-42.8667	712.2	2015-01-07	29.7	18.3	73.4167	0.853967	22.863	0	4.64612	5.59226	6.36922	3.82959
VIÇOSA-MG	-20.7667	-42.8667	712.2	2015-01-08	29.8	16.4	72.9167	0.875783	24.9681	0	4.9087	5.92955	6.72462	3.75962
VIÇOSA-MG	-20.7667	-42.8667	712.2	2015-01-09	29.9	15.6	68.0417	0.928767	27.3835	0	5.30519	6.06983	7.27663	4.37202
VIÇOSA-MG	-20.7667	-42.8667	712.2	2015-01-10	31.1	15.8	68.5	0.8415	28.2957	0	5.52265	6.38326	7.72268	4.43659
VIÇOSA-MG	-20.7667	-42.8667	712.2	2015-01-11	31.7	16	68.75	0.88825	28.4958	0	5.62408	6.52494	7.89447	4.47435
VIÇOSA-MG	-20.7667	-42.8667	712.2	2015-01-12	32.1	16.5	68.4167	0.838383	27.6286	0	5.53077	6.5702	7.78206	4.60578
VIÇOSA-MG	-20.7667	-42.8667	712.2	2015-01-13	32.5	16.9	69.9583	0.900717	26.9158	0	5.47404	6.62813	7.69197	4.45234
VIÇOSA-MG	-20.7667	-42.8667	712.2	2015-01-14	30.9	18.3	70.5417	0.872667	24.9818	0	5.09172	5.93853	7.11361	4.34833
VIÇOSA-MG	-20.7667	-42.8667	712.2	2015-01-15	32	17.3	71.3333	0.913183	22.0236	0	4.65156	6.41705	6.28258	4.24001
VIÇOSA-MG	-20.7667	-42.8667	712.2	2015-01-16	31	17.3	71.7917	0.707483	22.7094	0	4.63076	6.11709	6.36145	4.08861
VIÇOSA-MG	-20.7667	-42.8667	712.2	2015-01-17	31.7	16.7	68.4583	0.800983	26.5731	0	5.32217	6.40299	7.45744	4.58106
VIÇOSA-MG	-20.7667	-42.8667	712.2	2015-01-18	33.2	16.1	65.5833	0.838383	26.3555	0	5.41016	6.90369	7.51832	5.09048
VIÇOSA-MG	-20.7667	-42.8667	712.2	2015-01-19	31.8	16.9	67.1667	0.938117	25.4553	0	5.21606	6.39285	7.18299	4.79778
VIÇOSA-MG	-20.7667	-42.8667	712.2	2015-01-20	32.6	16.6	62.625	0.891367	29.5225	0	5.91864	6.65748	8.40657	5.51691
VIÇOSA-MG	-20.7667	-42.8667	712.2	2015-01-21	34.4	16.8	62.5833	0.797867	28.5577	0	5.88881	7.13988	8.42545	5.74801
VIÇOSA-MG	-20.7667	-42.8667	712.2	2015-01-22	33.5	20.6	65.125	0.601517	22.8042	0	4.91969	6.3102	7.06795	5.66901
VIÇOSA-MG	-20.7667	-42.8667	712.2	2015-01-23	31.9	19.9	69.0833	0.807217	19.7152	0	4.34363	5.92351	5.87744	4.80595
VIÇOSA-MG	-20.7667	-42.8667	712.2	2015-01-24	30	19.6	73.25	1.1407	16.3567	0	3.74246	5.36951	4.69123	3.98046
VIÇOSA-MG	-20.7667	-42.8667	712.2	2015-01-25	31.9	17.7	70.8333	1.11577	24.2786	0	5.076	6.26676	6.9633	4.34007
VIÇOSA-MG	-20.7667	-42.8667	712.2	2015-01-26	33	17.7	73.4167	0.92565	23.2805	9.4	4.90764	6.58076	6.80868	4.04352
VIÇOSA-MG	-20.7667	-42.8667	712.2	2015-01-27	31.9	18.5	84.2917	0.557883	16.3592	15.8	3.51393	6.12928	4.75923	2.37514
VIÇOSA-MG	-20.7667	-42.8667	712.2	2015-01-28	32.4	18.7	79.75	0.620217	19.055	0.2	4.06032	6.23958	5.61204	3.10469
VIÇOSA-MG	-20.7667	-42.8667	712.2	2015-01-29	33.3	19.2	72.0417	1.05967	26.4789	0	5.57635	6.42328	7.98911	4.40606
VIÇOSA-MG	-20.7667	-42.8667	712.2	2015-01-30	34.1	19.1	67.5	0.666967	24.1866	0	5.14435	6.66812	7.38451	5.19199
VIÇOSA-MG	-20.7667	-42.8667	712.2	2015-01-31	32.9	20.2	72.5417	0.55165	19.0654	0.2	4.16153	6.11957	5.81114	4.37807
VIÇOSA-MG	-20.7667	-42.8667	712.2	2015-02-01	31.1	19.9	67.2917	0.732417	21.6554	0.2	4.58662	5.61077	6.36679	5.00487
VIÇOSA-MG	-20.7667	-42.8667	712.2	2015-02-02	31.6	19	68.8333	0.810333	22.4772	0	4.73149	5.91447	6.56218	4.73127
VIÇOSA-MG	-20.7667	-42.8667	712.2	2015-02-03	30.1	17.8	71	1.12512	20.9324	0	4.41874	5.65155	5.82063	4.16922
VIÇOSA-MG	-20.7667	-42.8667	712.2	2015-02-04	31.1	17.7	79.2083	0.997333	16.2216	0.8	3.55286	5.95257	4.58576	3.04435
VIÇOSA-MG	-20.7667	-42.8667	712.2	2015-02-05	24.6	18.4	87.5833	1.49288	9.03337	9.6	2.09646	3.76431	2.28434	1.61088
VIÇOSA-MG	-20.7667	-42.8667	712.2	2015-02-06	22.3	19.2	91.3333	1.67677	5.39468	76.2	1.44189	2.60637	1.3226	1.08839
VIÇOSA-MG	-20.7667	-42.8667	712.2	2015-02-07	27.5	18.5	84.5417	1.5708	15.5004	4.6	3.24129	4.69159	4.15878	2.13696
VIÇOSA-MG	-20.7667	-42.8667	712.2	2015-02-08	23.5	19.7	90.125	1.28718	6.50525	33.6	1.64198	2.9384	1.65172	1.28665
VIÇOSA-MG	-20.7667	-42.8667	712.2	2015-02-09	26.5	18.6	87.25	1.16252	11.2619	24	2.46742	4.3305	2.96947	1.72967
VIÇOSA-MG	-20.7667	-42.8667	712.2	2015-02-10	29	18.5	80.7917	1.16875	20.3769	0	4.11783	5.13074	5.62426	2.73899
VIÇOSA-MG	-20.7667	-42.8667	712.2	2015-02-11	29.4	19.4	77.125	1.03785	17.7456	0	3.8015	5.07497	5.01661	3.34939
VIÇOSA-MG	-20.7667	-42.8667	712.2	2015-02-12	31.3	16.4	73	0.838383	26.6178	0	5.20656	6.10113	7.3742	3.86584
VIÇOSA-MG	-20.7667	-42.8667	712.2	2015-02-13	32	16.9	72.0417	0.816567	28.3904	0	5.56765	6.21687	8.04043	4.10199
VIÇOSA-MG	-20.7667	-42.8667	712.2	2015-02-14	31.1	18.7	74.125	0.760467	22.2961	0	4.56981	5.68098	6.41763	3.86574
VIÇOSA-MG	-20.7667	-42.8667	712.2	2015-02-15	30.3	19.1	74.125	1.02227	24.4438	0	4.93401	5.36147	6.98552	3.83481
VIÇOSA-MG	-20.7667	-42.8667	712.2	2015-02-16	30.4	18.3	73.7917	0.857083	22.4638	0	4.55504	5.51378	6.33886	3.8297
VIÇOSA-MG	-20.7667	-42.8667	712.2	2015-02-17	30	18.3	74.5417	0.9537	21.3624	0	4.3671	5.38307	5.98415	3.69002
VIÇOSA-MG	-20.7667	-42.8667	712.2	2015-02-18	28.2	19.4	73.875	1.54587	13.3521	0	3.2646	4.61804	3.69221	3.73291
VIÇOSA-MG	-20.7667	-42.8667	712.2	2015-02-19	30.1	18.4	77.7083	0.9724	18.6307	3	3.90103	5.36874	5.23807	3.24419
VIÇOSA-MG	-20.7667	-42.8667	712.2	2015-02-20	31.4	17.5	73.5	0.825917	25.0201	0.2	4.9766	5.8642	7.08592	3.88803
VIÇOSA-MG	-20.7667	-42.8667	712.2	2015-02-21	30.5	17.6	74.7917	0.436333	19.0818	0	3.8598	5.58082	5.32567	3.63893
VIÇOSA-MG	-20.7667	-42.8667	712.2	2015-02-22	31.2	18.4	71.375	0.464383	21.1953	0	4.282	5.64322	6.07897	4.25947
VIÇOSA-MG	-20.7667	-42.8667	712.2	2015-02-23	30.8	17.7	73.7917	0.539183	22.0323	0.8	4.38213	5.61939	6.19444	3.8142
VIÇOSA-MG	-20.7667	-42.8667	712.2	2015-02-24	30.8	17.9	75.4167	0.638917	23.9871	0.2	4.72072	5.57348	6.76872	3.59225
VIÇOSA-MG	-20.7667	-42.8667	712.2	2015-02-25	29.2	20.4	75.1667	0.938117	14.3372	0	3.25842	4.63876	4.11203	3.69526
VIÇOSA-MG	-20.7667	-42.8667	712.2	2015-02-26	31.7	19.4	75.25	0.85085	22.0006	0.4	4.56052	5.5639	6.47959	3.79462
VIÇOSA-MG	-20.7667	-42.8667	712.2	2015-02-27	31.6	19.3	79.5417	0.863317	20.3162	21.6	4.22726	5.53394	5.96262	3.12424
VIÇOSA-MG	-20.7667	-42.8667	712.2	2015-02-28	31.4	19	77.8333	0.545417	25.2109	2.2	4.97829	5.50684	7.33437	3.35165
VIÇOSA-MG	-20.7667	-42.8667	712.2	2015-03-01	27.5	19.3	78.7083	0.657617	22.492	3	4.29544	4.24846	6.12712	2.99262
VIÇOSA-MG	-20.7667	-42.8667	712.2	2015-03-02	27.3	15.9	80.9583	0.529833	21.3404	0	3.9358	4.77401	5.41848	2.48101
VIÇOSA-MG	-20.7667	-42.8667	712.2	2015-03-03	30.4	16.9	76.25	0.4675	20.6746	0	4.04458	5.44633	5.68519	3.37272
VIÇOSA-MG	-20.7667	-42.8667	712.2	2015-03-04	30.2	18.4	79.125	0.436333	13.6073	0	2.91549	5.15327	3.83273	3.04419
VIÇOSA-MG	-20.7667	-42.8667	712.2	2015-03-05	30.3	17	78.6667	0.723067	22.5752	4	4.36971	5.36694	6.20782	3.02953
VIÇOSA-MG	-20.7667	-42.8667	712.2	2015-03-06	30.3	16.7	78.5417	0.638917	22.2091	0.2	4.28349	5.38745	6.07289	3.02852
VIÇOSA-MG	-20.7667	-42.8667	712.2	2015-03-07	30.4	18.3	76.2917	0.96305	17.49	0	3.69168	5.16666	4.93535	3.46439
VIÇOSA-MG	-20.7667	-42.8667	712.2	2015-03-08	27.6	18.5	85.125	0.632683	10.2534	20.4	2.27248	4.32573	2.75627	2.06061
VIÇOSA-MG	-20.7667	-42.8667	712.2	2015-03-09	27.8	19.6	84.125	0.86955	14.7517	0	3.05086	4.15526	4.06407	2.25903
VIÇOSA-MG	-20.7667	-42.8667	712.2	2015-03-10	26.1	19.1	85.5417	0.8415	10.0579	11	2.2327	3.72254	2.65718	1.96555
VIÇOSA-MG	-20.7667	-42.8667	712.2	2015-03-11	28.8	19.4	84.7083	1.11265	14.191	4.2	3.0045	4.45578	3.96795	2.21192
VIÇOSA-MG	-20.7667	-42.8667	712.2	2015-03-12	30.3	19.4	78.75	1.08148	16.9208	0.2	3.60177	4.8639	4.8617	3.1684
VIÇOSA-MG	-20.7667	-42.8667	712.2	2015-03-13	30.9	18	77.7917	0.604633	20.1912	0	4.01165	5.21977	5.71833	3.25837
VIÇOSA-MG	-20.7667	-42.8667	712.2	2015-03-14	30.4	18.6	78.5833	0.4488	18.5901	0.2	3.70903	4.9769	5.27444	3.14857
VIÇOSA-MG	-20.7667	-42.8667	712.2	2015-03-15	28.9	17.9	80	0.498667	15.9509	0	3.19533	4.66004	4.34524	2.81107
VIÇOSA-MG	-20.7667	-42.8667	712.2	2015-03-16	31.6	18.9	76.875	0.638917	20.9767	0	4.20987	5.20908	6.11334	3.50352
VIÇOSA-MG	-20.7667	-42.8667	712.2	2015-03-17	30.3	19.5	76.25	0.529833	18.2384	0	3.68827	4.74337	5.24967	3.54826
VIÇOSA-MG	-20.7667	-42.8667	712.2	2015-03-18	29.7	18.3	73.125	0.726183	22.5598	0	4.33593	4.74907	6.28476	3.87161
VIÇOSA-MG	-20.7667	-42.8667	712.2	2015-03-19	30	16.9	76.25	0.470617	18.3036	0	3.5678	5.00085	4.99555	3.34505
VIÇOSA-MG	-20.7667	-42.8667	712.2	2015-03-20	29.8	17.5	77.8333	0.479967	16.7532	3.4	3.3292	4.84661	4.60686	3.14787
VIÇOSA-MG	-20.7667	-42.8667	712.2	2015-03-21	23.5	19.3	91.3333	0.57035	7.13456	14.6	1.61694	2.66576	1.79684	1.11954
VIÇOSA-MG	-20.7667	-42.8667	712.2	2015-03-22	28.1	18.9	82.7917	1.17498	16.2158	36.4	3.26358	4.13692	4.43407	2.4287
VIÇOSA-MG	-20.7667	-42.8667	712.2	2015-03-23	25.5	18.1	92.375	0.292967	8.9951	94.2	1.89724	3.5403	2.30241	1.00203
VIÇOSA-MG	-20.7667	-42.8667	712.2	2015-03-24	27	19.4	89.5417	0.27115	13.2384	41.8	2.64265	3.69649	3.57909	1.45783
VIÇOSA-MG	-20.7667	-42.8667	712.2	2015-03-25	28.4	17.4	80	0.5236	21.6322	0	3.96844	4.39273	5.7817	2.75329
VIÇOSA-MG	-20.7667	-42.8667	712.2	2015-03-26	29.8	15.5	79.8333	0.464383	20.709	0.2	3.82232	4.95278	5.48171	2.74733
VIÇOSA-MG	-20.7667	-42.8667	712.2	2015-03-27	30.3	15.4	78.2917	0.442567	21.3026	0	3.92809	5.05488	5.68264	2.98223
VIÇOSA-MG	-20.7667	-42.8667	712.2	2015-03-28	31.7	16.1	76.375	0.49555	22.7224	0.2	4.26592	5.27869	6.30671	3.38954
VIÇOSA-MG	-20.7667	-42.8667	712.2	2015-03-29	29.5	19.4	77.25	0.83215	20.5857	0	3.99177	4.28116	5.83007	3.33784
VIÇOSA-MG	-20.7667	-42.8667	712.2	2015-03-30	30.1	20.3	79.875	0.70125	15.7227	0.4	3.25284	4.26953	4.57405	3.04295
VIÇOSA-MG	-20.7667	-42.8667	712.2	2015-03-31	28.4	18.3	89.2083	0.763583	12.7841	34.2	2.56963	4.12602	3.476	1.51368
VIÇOSA-MG	-20.7667	-42.8667	712.2	2015-04-01	30.3	18.6	86.8333	0.492433	16.3068	12.8	3.21858	4.53524	4.61823	1.93179
VIÇOSA-MG	-20.7667	-42.8667	712.2	2015-04-02	24.5	19.6	87.2917	0.374	7.83307	1.4	1.73398	2.75338	2.02511	1.68795
VIÇOSA-MG	-20.7667	-42.8667	712.2	2015-04-03	26.2	16.4	83.8333	0.321017	14.5356	0	2.69366	3.79988	3.64585	2.07938
VIÇOSA-MG	-20.7667	-42.8667	712.2	2015-04-04	27.7	17.7	81.0833	0.423867	17.787	0	3.28204	3.95417	4.71741	2.58245
VIÇOSA-MG	-20.7667	-42.8667	712.2	2015-04-05	27.3	17.6	85.4583	0.679433	12.169	2.2	2.43878	3.84905	3.19615	1.96444
VIÇOSA-MG	-20.7667	-42.8667	712.2	2015-04-06	29.6	19.1	85.1667	0.70125	14.4266	0.6	2.90466	4.1704	4.07091	2.16753
VIÇOSA-MG	-20.7667	-42.8667	712.2	2015-04-07	25.6	17	79.7917	0.748	15.7081	0.4	2.90688	3.4816	3.93994	2.59922
VIÇOSA-MG	-20.7667	-42.8667	712.2	2015-04-08	19.8	16	89.25	0.342833	5.5382	1.6	1.27072	2.10118	1.1955	1.18706
VIÇOSA-MG	-20.7667	-42.8667	712.2	2015-04-09	21.9	15.9	88.125	0.255567	9.29005	0.2	1.78755	2.69886	2.10091	1.37314
VIÇOSA-MG	-20.7667	-42.8667	712.2	2015-04-10	26.3	15.5	82.2083	0.489317	17.5996	0	3.07353	3.79651	4.34199	2.24902
VIÇOSA-MG	-20.7667	-42.8667	712.2	2015-04-11	25.3	14.3	85.9583	0.526717	16.6239	0.2	2.83715	3.7013	3.91326	1.69093
VIÇOSA-MG	-20.7667	-42.8667	712.2	2015-04-12	27.1	13.8	83.375	0.395817	15.4868	0	2.74063	4.11646	3.74908	2.06054
VIÇOSA-MG	-20.7667	-42.8667	712.2	2015-04-13	28.2	13.2	81.0417	0.34595	16.3129	0.2	2.87458	4.3748	3.99099	2.37566
VIÇOSA-MG	-20.7667	-42.8667	712.2	2015-04-14	26.3	15.1	82.625	0.620217	16.6826	0.2	2.91813	3.75835	4.08145	2.17725
VIÇOSA-MG	-20.7667	-42.8667	712.2	2015-04-15	27.6	14.6	76.2917	0.66385	20.0077	0	3.43639	4.06739	4.97723	3.02311
VIÇOSA-MG	-20.7667	-42.8667	712.2	2015-04-16	29.8	14.3	75.5417	0.567233	19.0495	0	3.39818	4.52321	4.92493	3.24861
VIÇOSA-MG	-20.7667	-42.8667	712.2	2015-04-17	28.5	17.3	79.75	0.333483	15.5369	0	2.86798	3.90399	4.15259	2.78771
VIÇOSA-MG	-20.7667	-42.8667	712.2	2015-04-18	26.8	17.3	83.875	0.582817	11.5052	0	2.25956	3.49978	2.97447	2.14176
VIÇOSA-MG	-20.7667	-42.8667	712.2	2015-04-19	30.6	16.3	80.375	0.3179	18.6023	0.2	3.36891	4.41861	5.07707	2.76407
VIÇOSA-MG	-20.7667	-42.8667	712.2	2015-04-20	29.8	18.1	81.0417	0.53295	14.7403	0	2.851	4.02144	4.0988	2.72557
VIÇOSA-MG	-20.7667	-42.8667	712.2	2015-04-22	27	19.3	85.125	0.380233	11.1851	0	2.2072	3.16232	3.01822	2.06919
VIÇOSA-MG	-20.7667	-42.8667	712.2	2015-04-23	24.4	18.6	86.4167	0.2805	8.21768	0.8	1.69046	2.61849	2.07807	1.76223
VIÇOSA-MG	-20.7667	-42.8667	712.2	2015-04-24	26.7	18.7	85	0.433217	10.5775	0	2.09707	3.15053	2.80532	2.04776
VIÇOSA-MG	-20.7667	-42.8667	712.2	2015-04-26	25.7	12.6	76.2917	0.585933	19.3772	0	3.05719	3.63517	4.43188	2.77277
VIÇOSA-MG	-20.7667	-42.8667	712.2	2015-04-27	24.1	14.4	84.0417	0.34595	12.2224	0	2.11566	3.11819	2.80804	1.87484
VIÇOSA-MG	-20.7667	-42.8667	712.2	2015-04-28	27.6	17	81.1667	0.423867	16.5977	4	2.89746	3.50742	4.33372	2.52814
VIÇOSA-MG	-20.7667	-42.8667	712.2	2015-04-29	24	15.3	89.9583	0.283617	8.65998	1.4	1.64756	2.95035	2.0252	1.20116
VIÇOSA-MG	-20.7667	-42.8667	712.2	2015-04-30	25.6	16.4	82.7917	0.4301	13.8996	0	2.42351	3.12513	3.44346	2.18477
VIÇOSA-MG	-20.7667	-42.8667	712.2	2015-05-01	24	15.6	82.9167	0.508017	11.9242	0	2.10767	2.87716	2.80695	2.05722
VIÇOSA-MG	-20.7667	-42.8667	712.2	2015-05-02	22.7	15.6	86.7917	0.629567	8.46225	5.4	1.63933	2.58456	1.93546	1.54476
VIÇOSA-MG	-20.7667	-42.8667	712.2	2015-05-03	25.8	12.4	82.7083	0.723067	13.8218	0.2	2.33682	3.52569	3.15417	2.01774
VIÇOSA-MG	-20.7667	-42.8667	712.2	2015-05-04	25.2	13.7	82.0833	1.25602	13.5576	0	2.39111	3.27853	3.14266	2.12399
VIÇOSA-MG	-20.7667	-42.8667	712.2	2015-05-05	21.9	17.9	92.625	0.34595	4.02638	29.8	1.02939	1.94595	0.951949	0.892084
VIÇOSA-MG	-20.7667	-42.8667	712.2	2015-05-07	19.8	16	94.4167	0.227517	4.53966	9.2	1.04119	1.77622	0.979951	0.616537
VIÇOSA-MG	-20.7667	-42.8667	712.2	2015-05-08	23.4	14	84.9583	0.451917	15.6287	0	2.4138	2.84062	3.50224	1.7235
VIÇOSA-MG	-20.7667	-42.8667	712.2	2015-05-09	23.8	13.6	83.6667	0.461267	11.8906	0	1.9919	2.94303	2.66456	1.8715
VIÇOSA-MG	-20.7667	-42.8667	712.2	2015-05-10	24	12.5	85.6667	0.561	12.7877	0	2.06698	3.06992	2.80644	1.60868
VIÇOSA-MG	-20.7667	-42.8667	712.2	2015-05-12	26.6	16.2	80.7083	0.49555	15.5863	0	2.59773	3.14124	3.92541	2.49205
VIÇOSA-MG	-20.7667	-42.8667	712.2	2015-05-14	22.7	14.2	85.0833	0.352183	9.84982	0	1.69754	2.59935	2.18193	1.68967
VIÇOSA-MG	-20.7667	-42.8667	712.2	2015-05-30	22.6	13.5	92.1667	0.386467	6.32757	0.2	1.21115	2.48411	1.37566	0.871052
VIÇOSA-MG	-20.7667	-42.8667	712.2	2015-06-05	25	11.9	86.625	0.283617	11.6747	0.2	1.81213	2.961	2.58616	1.51504
VIÇOSA-MG	-20.7667	-42.8667	712.2	2015-06-22	22.9	14	86.875	0.445683	8.69532	1.2	1.48112	2.3917	1.92618	1.48672
VIÇOSA-MG	-20.7667	-42.8667	712.2	2015-06-28	23.9	8.6	79.3333	0.358417	15.5942	0	2.06903	2.95749	3.10168	2.10994
VIÇOSA-MG	-20.7667	-42.8667	712.2	2015-06-29	22.4	10.5	84.3333	0.445683	10.4999	0.4	1.59749	2.62683	2.11002	1.61502
VIÇOSA-MG	-20.7667	-42.8667	712.2	2015-06-30	24	11.2	80.75	0.913183	14.049	0	2.09665	2.81977	2.98935	2.09605
VIÇOSA-MG	-20.7667	-42.8667	712.2	2015-07-01	23.3	14.5	79.625	1.07525	8.20231	0	1.66151	2.42766	1.85492	2.35601
VIÇOSA-MG	-20.7667	-42.8667	712.2	2015-07-02	23.4	13.8	83.0833	0.53295	9.48067	0	1.61572	2.51919	2.11477	1.92947
VIÇOSA-MG	-20.7667	-42.8667	712.2	2015-07-03	23.2	10.7	84	0.829033	10.1769	0.2	1.65873	2.74944	2.09743	1.68941
VIÇOSA-MG	-20.7667	-42.8667	712.2	2015-07-04	26.5	14.2	78.0417	0.903833	13.9368	0	2.3121	3.00025	3.35952	2.7096
VIÇOSA-MG	-20.7667	-42.8667	712.2	2015-07-05	18.9	13.9	85.75	0.554767	3.25371	0	0.934979	1.71855	0.652181	1.46544
VIÇOSA-MG	-20.7667	-42.8667	712.2	2015-07-08	19.4	14.4	87.625	0.941233	4.20554	0	1.06128	1.75661	0.864588	1.30354
VIÇOSA-MG	-20.7667	-42.8667	712.2	2015-07-09	24.2	14.2	83.5417	0.526717	8.48912	0	1.55232	2.65618	1.94597	1.92922
VIÇOSA-MG	-20.7667	-42.8667	712.2	2015-07-10	28.8	10.9	79.4583	0.339717	16.268	0	2.46563	3.62663	3.83784	2.4792
VIÇOSA-MG	-20.7667	-42.8667	712.2	2015-07-11	24.5	11.2	82.2917	0.8789	12.5403	0.2	1.98652	2.96901	2.70057	1.95088
VIÇOSA-MG	-20.7667	-42.8667	712.2	2015-07-12	26.8	11.6	78.25	0.760467	15.6767	0	2.43008	3.30463	3.59359	2.5495
VIÇOSA-MG	-20.7667	-42.8667	712.2	2015-07-13	26.2	10.9	79.75	0.779167	16.1815	0.2	2.42943	3.26798	3.60115	2.30437
VIÇOSA-MG	-20.7667	-42.8667	712.2	2015-07-14	25.3	10.4	82.4583	0.779167	14.63	0.2	2.20106	3.17371	3.15059	1.93252
VIÇOSA-MG	-20.7667	-42.8667	712.2	2015-07-15	24	10.6	83	0.807217	12.6589	0	1.96271	2.97382	2.65451	1.82508
VIÇOSA-MG	-20.7667	-42.8667	712.2	2015-07-16	25.6	10.3	81.6667	0.517367	12.2289	0.2	1.94088	3.24842	2.64608	2.02917
VIÇOSA-MG	-20.7667	-42.8667	712.2	2015-07-17	26.1	13.4	80.0417	0.370883	11.0737	0.2	1.87752	3.12038	2.60105	2.39807
VIÇOSA-MG	-20.7667	-42.8667	712.2	2015-07-18	24.4	10.4	78.0833	0.573467	14.253	0	2.13887	3.08318	3.00344	2.36405
VIÇOSA-MG	-20.7667	-42.8667	712.2	2015-07-19	25.8	8.7	77.9167	0.6171	13.8973	0	2.14108	3.40663	2.90705	2.36521
VIÇOSA-MG	-20.7667	-42.8667	712.2	2015-07-20	24.3	14.2	74.2917	1.22173	14.2949	0	2.45353	2.77895	3.28418	3.02031
VIÇOSA-MG	-20.7667	-42.8667	712.2	2015-07-21	26.5	10.2	78.0417	0.77605	14.4677	0.2	2.3129	3.45919	3.19	2.47588
VIÇOSA-MG	-20.7667	-42.8667	712.2	2015-07-22	24.4	13.2	83.2083	0.333483	9.06166	0	1.60802	2.91573	2.03994	1.93283
VIÇOSA-MG	-20.7667	-42.8667	712.2	2015-07-23	25	12.6	82.7917	0.342833	10.839	0	1.81562	3.0816	2.44005	1.98079
VIÇOSA-MG	-20.7667	-42.8667	712.2	2015-07-24	24.7	13.8	78.9167	0.666967	12.2647	0	2.08007	2.93803	2.81775	2.47695
VIÇOSA-MG	-20.7667	-42.8667	712.2	2015-07-25	25.3	12	79.0417	0.997333	12.8346	0.2	2.19808	3.20766	2.86952	2.39594
VIÇOSA-MG	-20.7667	-42.8667	712.2	2015-07-27	24	13.7	87.9583	0.704367	9.92519	4.6	1.73603	2.86546	2.23944	1.38924
VIÇOSA-MG	-20.7667	-42.8667	712.2	2015-07-28	25.1	12.3	83.75	0.782283	13.9072	0	2.23403	3.19684	3.11647	1.86195
VIÇOSA-MG	-20.7667	-42.8667	712.2	2015-07-29	26.4	12.2	80.9583	0.704367	16.6633	0.2	2.61237	3.43952	3.83687	2.24214
VIÇOSA-MG	-20.7667	-42.8667	712.2	2015-07-30	26.5	11.3	78.6667	0.333483	15.2452	0	2.37666	3.53799	3.44765	2.46683
VIÇOSA-MG	-20.7667	-42.8667	712.2	2015-07-31	26.1	10.1	79.8333	0.470617	12.3912	0.2	2.05156	3.56897	2.7003	2.24771
VIÇOSA-MG	-20.7667	-42.8667	712.2	2015-08-01	25.9	11.1	79.3333	0.5049	14.5071	0	2.30797	3.47077	3.22105	2.34639
VIÇOSA-MG	-20.7667	-42.8667	712.2	2015-08-02	23	11.4	76.9167	0.698133	12.2258	0	2.03285	2.97807	2.55112	2.46646
VIÇOSA-MG	-20.7667	-42.8667	712.2	2015-08-03	26.4	8.7	76.9167	0.62645	18.1967	0	2.71615	3.735	3.86255	2.50755
VIÇOSA-MG	-20.7667	-42.8667	712.2	2015-08-04	27.6	9.9	73.5833	0.389583	15.8741	0.2	2.50834	3.88233	3.56539	3.03379
VIÇOSA-MG	-20.7667	-42.8667	712.2	2015-08-05	26.5	9.2	72.8333	0.6171	18.1598	0	2.76437	3.76382	3.91072	2.99288
VIÇOSA-MG	-20.7667	-42.8667	712.2	2015-08-06	26.5	8.7	73.3333	0.554767	17.7815	0	2.6995	3.81163	3.78355	2.90362
VIÇOSA-MG	-20.7667	-42.8667	712.2	2015-08-07	26.4	9.9	75.7083	0.529833	17.0045	0	2.63827	3.74724	3.71438	2.71375
VIÇOSA-MG	-20.7667	-42.8667	712.2	2015-08-08	26.5	10.6	77.75	0.324133	14.4538	0	2.32656	3.73996	3.21666	2.53196
VIÇOSA-MG	-20.7667	-42.8667	712.2	2015-08-09	23.5	13.2	83.8333	0.292967	7.62795	0.2	1.48538	3.01025	1.6819	1.82285
VIÇOSA-MG	-20.7667	-42.8667	712.2	2015-08-10	24.2	13.8	78.9583	0.3366	10.557	0	1.88508	3.09648	2.39829	2.4442
VIÇOSA-MG	-20.7667	-42.8667	712.2	2015-08-11	25.6	12.3	73.375	0.498667	18.1226	0	2.82351	3.51667	4.10768	3.08573
VIÇOSA-MG	-20.7667	-42.8667	712.2	2015-08-12	24.8	11.7	74	0.40205	16.8222	0	2.60483	3.44308	3.69185	2.91808
VIÇOSA-MG	-20.7667	-42.8667	712.2	2015-08-13	25.6	11.2	75.75	0.455033	15.7228	0	2.52438	3.64559	3.47483	2.74058
VIÇOSA-MG	-20.7667	-42.8667	712.2	2015-08-14	23.4	9.7	80.75	0.180767	9.89415	0	1.69334	3.39349	1.99846	1.99399
VIÇOSA-MG	-20.7667	-42.8667	712.2	2015-08-15	26	11.1	76	0.5984	18.5415	0	2.91142	3.76659	4.12638	2.73111
VIÇOSA-MG	-20.7667	-42.8667	712.2	2015-08-16	26.4	9.8	78.5	0.58905	14.7415	0.2	2.45427	3.94911	3.21247	2.39632
VIÇOSA-MG	-20.7667	-42.8667	712.2	2015-08-17	26.7	11.2	76.0833	0.545417	14.2433	0	2.45523	3.92899	3.22839	2.77185
VIÇOSA-MG	-20.7667	-42.8667	712.2	2015-08-18	25.9	9.8	76.875	0.825917	17.7363	0	2.84506	3.90699	3.81952	2.54762
VIÇOSA-MG	-20.7667	-42.8667	712.2	2015-08-19	24.9	15.9	75.9167	1.5895	12.8932	0	2.63003	3.14826	3.11458	2.97838
VIÇOSA-MG	-20.7667	-42.8667	712.2	2015-08-20	26.5	14.2	76.2083	0.461267	15.9135	0	2.72696	3.69702	3.83602	2.93583
VIÇOSA-MG	-20.7667	-42.8667	712.2	2015-08-21	26.3	12.5	71.8333	0.58905	14.7198	0	2.59514	3.84068	3.40449	3.3316
VIÇOSA-MG	-20.7667	-42.8667	712.2	2015-08-22	23.3	15	79.7083	0.408283	6.91708	0.2	1.52355	2.97577	1.58205	2.37318
VIÇOSA-MG	-20.7667	-42.8667	712.2	2015-08-23	25.9	11.5	78.75	0.797867	16.7773	0.2	2.80469	3.89439	3.75962	2.43485
VIÇOSA-MG	-20.7667	-42.8667	712.2	2015-08-24	29.5	11.5	73.5417	0.4114	17.1259	0	2.96935	4.59535	4.15468	3.28652
VIÇOSA-MG	-20.7667	-42.8667	712.2	2015-08-25	24.8	16	76.625	0.592167	8.77524	0	1.89156	3.22331	2.11982	2.89078
VIÇOSA-MG	-20.7667	-42.8667	712.2	2015-08-26	29.9	14.8	75.6667	0.744883	19.2856	0.4	3.48739	4.46355	5.04546	3.27335
VIÇOSA-MG	-20.7667	-42.8667	712.2	2015-08-27	29.1	14.8	79.0833	0.891367	15.7829	4	2.98297	4.32528	4.06418	2.7664
VIÇOSA-MG	-20.7667	-42.8667	712.2	2015-08-28	22.8	16.9	87.625	0.311667	7.31752	1.8	1.54156	2.64665	1.7263	1.49356
VIÇOSA-MG	-20.7667	-42.8667	712.2	2015-08-29	27.9	14.7	75.625	0.592167	15.3766	0	2.84146	4.13483	3.8568	3.13515
VIÇOSA-MG	-20.7667	-42.8667	712.2	2015-08-30	27.2	12	78.7917	0.688783	16.6674	0	2.9048	4.26842	3.88923	2.53121
VIÇOSA-MG	-20.7667	-42.8667	712.2	2015-08-31	30.4	10.8	71.7917	0.6732	20.8629	0.2	3.63904	5.00497	5.08273	3.51932
VIÇOSA-MG	-20.7667	-42.8667	712.2	2015-09-01	33	11	65.125	0.442567	20.8035	0	3.72913	5.52706	5.3677	4.62233
VIÇOSA-MG	-20.7667	-42.8667	712.2	2015-09-02	27.3	15.6	70.9167	0.735533	18.2596	0	3.31982	3.99741	4.60806	3.76502
VIÇOSA-MG	-20.7667	-42.8667	712.2	2015-09-03	26.7	14	76.5833	0.987983	15.022	0	2.84729	4.07075	3.62113	2.88955
VIÇOSA-MG	-20.7667	-42.8667	712.2	2015-09-04	30.9	13.9	73.7917	0.8789	18.977	0	3.60554	4.99054	4.97447	3.53303
VIÇOSA-MG	-20.7667	-42.8667	712.2	2015-09-05	25.3	17.2	78.625	0.70125	9.89862	0	2.12696	3.36484	2.4777	2.74335
VIÇOSA-MG	-20.7667	-42.8667	712.2	2015-09-06	24.1	15.1	86.7083	0.6732	6.90471	1.8	1.56082	3.41571	1.61117	1.58636
VIÇOSA-MG	-20.7667	-42.8667	712.2	2015-09-07	27.9	16.7	86.125	1.06278	11.877	26.2	2.42129	4.10783	3.10113	1.86254
VIÇOSA-MG	-20.7667	-42.8667	712.2	2015-09-08	22	16.5	89.6667	1.52717	6.8837	17.8	1.55584	2.67413	1.58149	1.214
VIÇOSA-MG	-20.7667	-42.8667	712.2	2015-09-09	20.5	17.4	89.1667	0.8041	5.20583	3	1.30131	2.0021	1.17996	1.25554
VIÇOSA-MG	-20.7667	-42.8667	712.2	2015-09-10	23.8	16.7	87.125	0.305433	5.82186	0.2	1.38674	3.1539	1.3974	1.58174
VIÇOSA-MG	-20.7667	-42.8667	712.2	2015-09-11	23.2	17.6	83.9167	1.23108	4.42042	6	1.40978	2.82695	1.06783	1.98902
VIÇOSA-MG	-20.7667	-42.8667	712.2	2015-09-12	23.6	17	91.7917	0.40205	5.74795	5	1.3529	3.07705	1.38261	1.01065
VIÇOSA-MG	-20.7667	-42.8667	712.2	2015-09-13	19.7	15.1	92.875	0.386467	4.28578	24.4	1.08887	2.38569	0.903116	0.768542
VIÇOSA-MG	-20.7667	-42.8667	712.2	2015-09-14	21.4	15.8	88.5	0.258683	5.78296	0	1.33832	2.73604	1.28996	1.31166
VIÇOSA-MG	-20.7667	-42.8667	712.2	2015-09-15	28	16.8	80.3333	0.554767	14.2996	0	2.81773	4.2951	3.74837	2.65118
VIÇOSA-MG	-20.7667	-42.8667	712.2	2015-09-16	26.9	17.3	74.2083	1.496	18.0716	0	3.60081	3.96676	4.6814	3.43299
VIÇOSA-MG	-20.7667	-42.8667	712.2	2015-09-17	30.4	13.9	72.7083	0.928767	22.8476	0	4.23318	5.233	5.93037	3.64036
VIÇOSA-MG	-20.7667	-42.8667	712.2	2015-09-18	31	12.9	71.0833	0.676317	23.0702	0	4.2158	5.48037	5.94071	3.82446
VIÇOSA-MG	-20.7667	-42.8667	712.2	2015-09-19	31.5	13.4	69.875	0.751117	23.0555	0	4.30712	5.57642	6.05544	4.06959
VIÇOSA-MG	-20.7667	-42.8667	712.2	2015-09-20	30.1	12.9	72	0.68255	23.2171	0	4.18677	5.33334	5.87111	3.63258
VIÇOSA-MG	-20.7667	-42.8667	712.2	2015-09-21	29.7	12.4	70.375	0.83215	23.3821	0	4.22179	5.3128	5.80465	3.76937
VIÇOSA-MG	-20.7667	-42.8667	712.2	2015-09-22	30.3	12.3	71.4167	0.83215	22.3188	0	4.11513	5.47979	5.59805	3.67643
VIÇOSA-MG	-20.7667	-42.8667	712.2	2015-09-23	32.7	14.3	65.2083	0.769817	22.7404	0	4.44742	5.87929	6.21816	4.91032
VIÇOSA-MG	-20.7667	-42.8667	712.2	2015-09-24	32.5	16.3	62.0833	1.12823	22.4866	0	4.68473	5.66271	6.35686	5.55182
VIÇOSA-MG	-20.7667	-42.8667	712.2	2015-09-25	35.3	17.3	60.0417	0.735533	21.8597	0	4.62803	6.26601	6.60665	6.30948
VIÇOSA-MG	-20.7667	-42.8667	712.2	2015-09-26	32	19	60.6667	0.726183	21.2232	0	4.36558	5.25183	6.23971	6.01859
VIÇOSA-MG	-20.7667	-42.8667	712.2	2015-09-27	29.3	16.6	72.5417	1.11265	16.8213	0	3.53415	4.90668	4.50453	3.78794
VIÇOSA-MG	-20.7667	-42.8667	712.2	2015-09-28	32.9	17.3	61.2917	0.919417	20.4874	0	4.38227	5.74987	5.93913	5.8295
VIÇOSA-MG	-20.7667	-42.8667	712.2	2015-09-29	27.4	17.5	72.625	0.380233	6.6889	0	1.74888	4.31593	1.75681	3.69809
VIÇOSA-MG	-20.7667	-42.8667	712.2	2015-09-30	30	16.3	71.5833	0.825917	16.4636	0	3.44199	5.18715	4.44258	3.95291
VIÇOSA-MG	-20.7667	-42.8667	712.2	2015-10-01	32.4	17.7	69.2083	0.666967	20.4087	2.6	4.18298	5.64573	5.90583	4.62799
VIÇOSA-MG	-20.7667	-42.8667	712.2	2015-10-02	31.1	17.7	70.625	1.05032	20.7963	0	4.29505	5.33019	5.879	4.30113
VIÇOSA-MG	-20.7667	-42.8667	712.2	2015-10-03	32.1	17.4	55.2083	1.01292	20.3342	0	4.46928	5.65165	5.82156	6.65173
VIÇOSA-MG	-20.7667	-42.8667	712.2	2015-10-04	32.5	17.7	68.2917	0.529833	17.0046	0	3.61002	5.74005	4.92951	4.77529
VIÇOSA-MG	-20.7667	-42.8667	712.2	2015-10-05	25.4	17.7	81.4167	0.6358	10.1152	0	2.22248	3.8124	2.56311	2.4161
VIÇOSA-MG	-20.7667	-42.8667	712.2	2015-10-06	26.9	15.6	74.25	0.651383	13.0665	0	2.73528	4.60068	3.27065	3.30485
VIÇOSA-MG	-20.7667	-42.8667	712.2	2015-10-07	27.8	14.9	72	0.81345	18.8948	0	3.65511	4.94666	4.74895	3.60918
VIÇOSA-MG	-20.7667	-42.8667	712.2	2015-10-08	29.7	13.3	68.125	1.01915	23.1083	0	4.41522	5.61947	5.8436	4.1353
VIÇOSA-MG	-20.7667	-42.8667	712.2	2015-10-09	29.7	13.8	64.75	1.3838	22.199	0	4.5031	5.58846	5.6707	4.62246
VIÇOSA-MG	-20.7667	-42.8667	712.2	2015-10-10	32.7	15.5	57.0417	0.844617	23.7426	0	4.84341	6.17963	6.63869	6.21386
VIÇOSA-MG	-20.7667	-42.8667	712.2	2015-10-11	31.9	14.3	62.4167	0.94435	24.8276	0	4.91282	6.12312	6.6868	5.21719
VIÇOSA-MG	-20.7667	-42.8667	712.2	2015-10-12	29.9	14.8	62.75	1.25913	21.8593	0	4.51203	5.58659	5.71878	5.01092
VIÇOSA-MG	-20.7667	-42.8667	712.2	2015-10-13	32.9	14.4	58.1667	1.0846	23.9186	0	5.00181	6.40522	6.57722	5.94072
VIÇOSA-MG	-20.7667	-42.8667	712.2	2015-10-14	32.2	14.5	62.5	0.947467	25.3942	0	5.04448	6.24026	6.90466	5.25988
VIÇOSA-MG	-20.7667	-42.8667	712.2	2015-10-15	34.9	13.7	55.6667	0.922533	25.0735	0	5.24432	7.00955	7.06236	6.4651
VIÇOSA-MG	-20.7667	-42.8667	712.2	2015-10-16	37.5	16.5	53.0833	0.788517	24.615	0	5.40108	7.44721	7.61657	7.61176
VIÇOSA-MG	-20.7667	-42.8667	712.2	2015-10-17	37.2	16.5	50.875	0.545417	24.2438	0	5.10356	7.39179	7.4643	7.92413
VIÇOSA-MG	-20.7667	-42.8667	712.2	2015-10-18	26.6	20.1	78.3333	0.64515	9.00955	0	2.19723	3.82894	2.44969	3.03904
VIÇOSA-MG	-20.7667	-42.8667	712.2	2015-10-19	27.3	17	78.0833	0.3927	9.52027	0	2.1673	4.69319	2.4711	2.92341
VIÇOSA-MG	-20.7667	-42.8667	712.2	2015-10-20	30.2	17.3	75.0833	0.8789	15.0694	0	3.31104	5.47837	4.15933	3.55296
VIÇOSA-MG	-20.7667	-42.8667	712.2	2015-10-21	37.1	17.5	63.0833	0.838383	21.7718	0	4.93993	7.35048	6.80395	6.05867
VIÇOSA-MG	-20.7667	-42.8667	712.2	2015-10-22	37.3	18.8	61.5417	1.10953	22.4898	32.8	5.30909	7.28005	7.20173	6.494
VIÇOSA-MG	-20.7667	-42.8667	712.2	2015-10-23	32.6	19	75.2917	0.8602	23.7305	4.4	4.90791	5.95163	7.05009	3.8258
VIÇOSA-MG	-20.7667	-42.8667	712.2	2015-10-24	30.6	19.4	72.0417	0.688783	18.9424	0	3.99605	5.31589	5.47178	4.19375
VIÇOSA-MG	-20.7667	-42.8667	712.2	2015-10-25	30.7	18.6	71.375	0.576583	18.7703	0	3.91403	5.49428	5.35453	4.23385
VIÇOSA-MG	-20.7667	-42.8667	712.2	2015-10-26	29	16.7	73.7917	0.695017	13.7587	0	3.01663	5.31794	3.67025	3.60043
VIÇOSA-MG	-20.7667	-42.8667	712.2	2015-10-27	25	18.8	78.0833	1.10018	8.44741	2.2	2.19567	3.69642	2.17091	2.89249
VIÇOSA-MG	-20.7667	-42.8667	712.2	2015-10-28	25.1	19.4	87.2083	0.997333	7.77532	4.2	1.89362	3.58404	2.02617	1.71349
VIÇOSA-MG	-20.7667	-42.8667	712.2	2015-10-29	28	19.4	80.0833	0.620217	14.5736	4	3.09905	4.57237	4.01499	2.83417
VIÇOSA-MG	-20.7667	-42.8667	712.2	2015-10-30	30	16	74.4583	0.688783	23.4112	0	4.54007	5.74851	6.28125	3.53088
VIÇOSA-MG	-20.7667	-42.8667	712.2	2015-10-31	30.3	18.7	71.6667	0.9911	22.0858	0	4.5691	5.43703	6.26625	4.16542
VIÇOSA-MG	-20.7667	-42.8667	712.2	2015-11-01	30.1	17.9	71.25	1.11265	17.4149	0	3.85335	5.52186	4.85147	4.14173
VIÇOSA-MG	-20.7667	-42.8667	712.2	2015-11-02	32.1	19.6	66.4167	0.969283	24.795	0	5.21842	5.84898	7.37909	5.21023
VIÇOSA-MG	-20.7667	-42.8667	712.2	2015-11-03	32.4	20.3	61.5417	1.52717	21.569	0	5.10849	5.83246	6.52989	6.08447
VIÇOSA-MG	-20.7667	-42.8667	712.2	2015-11-04	35.1	21.4	61.375	1.10953	23.7605	0.2	5.48649	6.48607	7.65751	6.57142
VIÇOSA-MG	-20.7667	-42.8667	712.2	2015-11-05	36.8	19.3	58.25	0.810333	25.4364	0	5.65755	7.3129	8.1453	7.04983
VIÇOSA-MG	-20.7667	-42.8667	712.2	2015-11-06	33.5	20.7	76.3333	0.5797	21.5431	5.8	4.63	6.13619	6.68816	3.85446
VIÇOSA-MG	-20.7667	-42.8667	712.2	2015-11-07	34	20.3	71.9583	0.648267	19.9723	0.2	4.41019	6.36693	6.21077	4.57576
VIÇOSA-MG	-20.7667	-42.8667	712.2	2015-11-08	27.3	18.6	83.0833	0.71995	10.2578	7.2	2.36133	4.60785	2.7469	2.33369
VIÇOSA-MG	-20.7667	-42.8667	712.2	2015-11-09	26.4	19.9	84.0417	0.8228	11.0466	4.6	2.49335	4.00931	2.98084	2.21989
VIÇOSA-MG	-20.7667	-42.8667	712.2	2015-11-10	31.4	18.2	74.0417	0.83215	22.186	0	4.59192	5.95362	6.36311	3.86266
VIÇOSA-MG	-20.7667	-42.8667	712.2	2015-11-11	32.1	17	71.1667	0.77605	21.2371	0	4.44818	6.3406	6.03637	4.2475
VIÇOSA-MG	-20.7667	-42.8667	712.2	2015-11-12	36.2	17.8	63.875	0.613983	24.3363	0	5.24706	7.4158	7.5303	5.86092
VIÇOSA-MG	-20.7667	-42.8667	712.2	2015-11-13	35.8	22	66.625	0.7667	22.0741	0	5.05615	6.70484	7.26153	5.81768
VIÇOSA-MG	-20.7667	-42.8667	712.2	2015-11-14	31.7	19.5	74.375	1.43055	21.5509	5	4.70959	5.86735	6.35822	3.93655
VIÇOSA-MG	-20.7667	-42.8667	712.2	2015-11-15	31.8	21.5	72.875	0.935	14.0851	0	3.43562	5.52946	4.30761	4.34172
VIÇOSA-MG	-20.7667	-42.8667	712.2	2015-11-16	25.5	20.4	87.25	0.592167	7.17918	5.8	1.78791	3.57195	1.92249	1.75889
VIÇOSA-MG	-20.7667	-42.8667	712.2	2015-11-17	24.3	19.7	92.5833	0.4114	6.5354	82.2	1.58426	3.31768	1.68626	0.983005
VIÇOSA-MG	-20.7667	-42.8667	712.2	2015-11-18	30.1	19.7	84.5	1.0098	13.3954	2	3.01209	5.35892	3.85569	2.31571
VIÇOSA-MG	-20.7667	-42.8667	712.2	2015-11-19	32.9	20.1	82.125	1.16875	21.8165	2.2	4.66872	6.17564	6.63846	2.84454
VIÇOSA-MG	-20.7667	-42.8667	712.2	2015-11-20	27.7	20	90.375	0.913183	10.409	53.6	2.33049	4.50875	2.88371	1.3781
VIÇOSA-MG	-20.7667	-42.8667	712.2	2015-11-21	30.3	20.6	79.4583	0.885133	20.2221	0	4.26755	5.26103	5.93499	3.13696
VIÇOSA-MG	-20.7667	-42.8667	712.2	2015-11-22	28	18.8	82.1667	0.40205	12.2482	0	2.67571	4.88624	3.33656	2.50654
VIÇOSA-MG	-20.7667	-42.8667	712.2	2015-11-24	28.3	18.1	80.2917	1.08772	18.5884	2.6	3.81378	5.13079	5.0255	2.74723
VIÇOSA-MG	-20.7667	-42.8667	712.2	2015-11-25	27.8	17.3	81.0833	0.473733	12.3507	0	2.67623	5.12826	3.25657	2.56624
VIÇOSA-MG	-20.7667	-42.8667	712.2	2015-11-26	29.8	19.4	78.125	0.545417	21.846	0	4.4301	5.3682	6.22068	3.22896
VIÇOSA-MG	-20.7667	-42.8667	712.2	2015-11-27	27.2	16.7	77.375	0.807217	16.7916	0	3.4388	5.06146	4.32393	2.99234
VIÇOSA-MG	-20.7667	-42.8667	712.2	2015-11-28	28.3	16.8	78.9167	1.13758	19.1364	0	3.88377	5.38167	5.04578	2.86017
VIÇOSA-MG	-20.7667	-42.8667	712.2	2015-11-29	31.3	18.6	81.0417	0.966167	19.8374	13.6	4.17758	5.9969	5.72011	2.83807
VIÇOSA-MG	-20.7667	-42.8667	712.2	2015-11-30	30.2	20.2	82.375	0.984867	21.6791	23.8	4.47228	5.3568	6.30689	2.66494
VIÇOSA-MG	-20.7667	-42.8667	712.2	2015-12-01	26.4	19.9	90.25	0.408283	8.72914	13.4	2.01037	4.11604	2.3555	1.35628
VIÇOSA-MG	-20.7667	-42.8667	712.2	2015-12-02	29.8	20.5	84.3333	0.57035	13.6158	4.8	3.01892	5.16762	3.95411	2.36412
VIÇOSA-MG	-20.7667	-42.8667	712.2	2015-12-03	29.3	19.7	86.0417	0.53295	17.4173	29.2	3.62244	5.17443	4.94168	2.05208
VIÇOSA-MG	-20.7667	-42.8667	712.2	2015-12-04	29.7	18.8	85.875	0.670083	19.2209	41.8	3.92356	5.48468	5.40401	2.05566
VIÇOSA-MG	-20.7667	-42.8667	712.2	2015-12-05	29.1	18.3	87	1.08148	17.0427	17.4	3.49964	5.39141	4.69523	1.84992
VIÇOSA-MG	-20.7667	-42.8667	712.2	2015-12-06	30.8	20.1	80.125	1.24043	20.0379	0.6	4.29548	5.59597	5.88093	3.03515
VIÇOSA-MG	-20.7667	-42.8667	712.2	2015-12-07	30.1	19.8	83.6667	0.853967	16.7765	60.4	3.59706	5.42992	4.8375	2.4451
VIÇOSA-MG	-20.7667	-42.8667	712.2	2015-12-08	25.9	18.4	90.3333	0.314783	9.16329	16.2	2.0488	4.33223	2.37844	1.28941
VIÇOSA-MG	-20.7667	-42.8667	712.2	2015-12-09	27.5	20.5	86.8333	0.517367	11.6495	0.2	2.5844	4.38128	3.24536	1.89679
VIÇOSA-MG	-20.7667	-42.8667	712.2	2015-12-10	30.2	19.4	86.1667	1.08772	19.3388	31.4	3.99373	5.54874	5.54652	2.05843
VIÇOSA-MG	-20.7667	-42.8667	712.2	2015-12-11	30.7	19.3	87.3333	0.704367	17.7541	29.4	3.72594	5.72997	5.12851	1.9
VIÇOSA-MG	-20.7667	-42.8667	712.2	2015-12-12	27.8	19.7	83	0.685667	15.3292	0.2	3.24923	4.69071	4.23104	2.42409
VIÇOSA-MG	-20.7667	-42.8667	712.2	2015-12-13	29.7	20.2	78.875	0.966167	22.165	0	4.57587	5.22851	6.39127	3.16242
VIÇOSA-MG	-20.7667	-42.8667	712.2	2015-12-14	29.9	18.9	76.7083	1.00045	21.4678	0	4.45203	5.55558	6.06885	3.4104
VIÇOSA-MG	-20.7667	-42.8667	712.2	2015-12-15	30.2	17	75.25	1.01292	26.5496	0	5.2172	5.97222	7.28707	3.50751
VIÇOSA-MG	-20.7667	-42.8667	712.2	2015-12-16	33	17	75.2917	0.6732	23.5027	0	4.86192	6.79932	6.78908	3.70625
VIÇOSA-MG	-20.7667	-42.8667	712.2	2015-12-17	30.6	20.3	76.9583	0.716833	21.6387	6.8	4.52832	5.51399	6.35075	3.51874
VIÇOSA-MG	-20.7667	-42.8667	712.2	2015-12-18	30.9	18.7	71.1667	1.25602	23.5428	0	4.98759	5.91204	6.75225	4.29047
VIÇOSA-MG	-20.7667	-42.8667	712.2	2015-12-19	32.4	16.7	70	1.08148	28.0138	0	5.69106	6.66843	7.96258	4.41936
VIÇOSA-MG	-20.7667	-42.8667	712.2	2015-12-20	31.8	17.2	73.5417	0.797867	22.8837	0.2	4.72902	6.42386	6.49263	3.88977
VIÇOSA-MG	-20.7667	-42.8667	712.2	2015-12-21	30.1	17.3	73.625	0.969283	20.8022	0	4.33177	5.9017	5.73096	3.7532
VIÇOSA-MG	-20.7667	-42.8667	712.2	2015-12-22	30.4	17.6	74.5417	0.938117	25.6956	0	5.12427	5.9448	7.15834	3.66753
VIÇOSA-MG	-20.7667	-42.8667	712.2	2015-12-23	30.2	17.4	72.25	1.07525	25.048	0	5.05164	5.9166	6.92643	3.9651
VIÇOSA-MG	-20.7667	-42.8667	712.2	2015-12-24	30.2	17.2	74.125	0.922533	20.7994	0	4.31556	5.94838	5.7302	3.68205
VIÇOSA-MG	-20.7667	-42.8667	712.2	2015-12-25	31.5	16.5	71.6667	1.05967	26.9331	0	5.40928	6.43563	7.5031	4.0817
VIÇOSA-MG	-20.7667	-42.8667	712.2	2015-12-26	32.2	18.9	70.75	1.1968	26.2523	0	5.52083	6.28436	7.7318	4.48456
VIÇOSA-MG	-20.7667	-42.8667	712.2	2015-12-27	30.6	18.4	73.0417	1.3651	24.7291	0.2	5.12777	5.87259	7.01622	3.96328
VIÇOSA-MG	-20.7667	-42.8667	712.2	2015-12-28	32	19.4	73.375	1.35575	20.9612	5	4.66478	6.13668	6.2058	4.10636
VIÇOSA-MG	-20.7667	-42.8667	712.2	2015-12-29	29.2	17.7	79.2917	0.975517	17.9018	5.2	3.75282	5.55862	4.88589	2.91665
VIÇOSA-MG	-20.7667	-42.8667	712.2	2015-12-30	31.3	19.8	79	1.00668	17.9136	1.6	3.94476	5.84054	5.27588	3.21968
VIÇOSA-MG	-20.7667	-42.8667	712.2	2015-12-31	29.8	18	80.0417	0.9163	22.2133	0	4.47423	5.68983	6.16541	2.86347
VIÇOSA-MG	-20.7667	-42.8667	712.2	2016-01-01	33.3	19.3	82.4167	0.632683	19.5094	6.4	4.21333	6.55265	5.89632	2.77643
VIÇOSA-MG	-20.7667	-42.8667	712.2	2016-01-02	34.1	20.1	81.8333	0.62645	17.7497	1	3.96327	6.66965	5.5105	2.95871
VIÇOSA-MG	-20.7667	-42.8667	712.2	2016-01-03	27.9	19.9	88.25	0.498667	11.2635	51	2.50128	4.68098	3.12623	1.6858
VIÇOSA-MG	-20.7667	-42.8667	712.2	2016-01-04	28	18.7	80.8333	0.517367	18.9233	0.6	3.81777	4.9787	5.14523	2.68838
VIÇOSA-MG	-20.7667	-42.8667	712.2	2016-01-05	29.4	14.5	71.7083	0.5797	26.7265	0	5.01376	6.08511	6.88222	3.7418
VIÇOSA-MG	-20.7667	-42.8667	712.2	2016-01-06	31	16.3	73.375	0.473733	21.9447	0	4.40298	6.29998	6.03444	3.781
VIÇOSA-MG	-20.7667	-42.8667	712.2	2016-01-07	30	16.3	75.2083	0.847733	24.4968	0	4.8184	6.00583	6.6103	3.44865
VIÇOSA-MG	-20.7667	-42.8667	712.2	2016-01-08	32.1	17.9	73.25	0.975517	26.9604	0	5.48989	6.38755	7.7879	4.0125
VIÇOSA-MG	-20.7667	-42.8667	712.2	2016-01-09	31.3	20.7	68.4167	1.50535	23.8377	0	5.28166	5.64475	7.13094	4.92889
VIÇOSA-MG	-20.7667	-42.8667	712.2	2016-01-10	31.1	20.2	67.9583	1.43367	24.2927	0	5.29927	5.67513	7.17962	4.93202
VIÇOSA-MG	-20.7667	-42.8667	712.2	2016-01-11	30.2	19.8	69.875	1.44302	17.9571	0	4.19721	5.45723	5.18717	4.51875
VIÇOSA-MG	-20.7667	-42.8667	712.2	2016-01-12	23.7	20.2	92.5417	0.713717	4.74516	103.8	1.30715	2.93836	1.2219	0.986425
VIÇOSA-MG	-20.7667	-42.8667	712.2	2016-01-13	27.4	20.2	85	1.24043	14.2649	0.8	3.08949	4.40757	3.94462	2.1433
VIÇOSA-MG	-20.7667	-42.8667	712.2	2016-01-14	27.7	21.3	84.5	1.45237	12.2242	6.8	2.83891	4.22239	3.46829	2.27873
VIÇOSA-MG	-20.7667	-42.8667	712.2	2016-01-15	24.2	21.6	91.5833	1.24667	6.48928	14.4	1.64506	2.5875	1.73441	1.15868
VIÇOSA-MG	-20.7667	-42.8667	712.2	2016-01-16	22.8	21	93.5833	1.1781	5.19926	32.6	1.3673	2.09836	1.33616	0.84685
VIÇOSA-MG	-20.7667	-42.8667	712.2	2016-01-17	21.8	17.4	93.875	0.389583	7.62693	33.6	1.68978	3.08806	1.77969	0.731016
VIÇOSA-MG	-20.7667	-42.8667	712.2	2016-01-18	22.5	17.8	94.0417	0.1122	8.0817	15.6	1.7892	3.23568	1.93151	0.728772
VIÇOSA-MG	-20.7667	-42.8667	712.2	2016-01-19	24	19.6	92.5833	0.36465	7.2631	20.8	1.70275	3.26382	1.85909	0.974657
VIÇOSA-MG	-20.7667	-42.8667	712.2	2016-01-20	25.4	20.3	89.5833	0.479967	9.88971	7.2	2.20098	3.60354	2.63816	1.43101
VIÇOSA-MG	-20.7667	-42.8667	712.2	2016-01-21	24.6	19	92.25	0.426983	9.73182	41.4	2.10966	3.6748	2.49099	1.01846
VIÇOSA-MG	-20.7667	-42.8667	712.2	2016-01-22	25.1	17.1	86	0.311667	14.3685	33.4	2.86366	4.31003	3.57439	1.78518
VIÇOSA-MG	-20.7667	-42.8667	712.2	2016-01-23	28.5	18.7	80.5417	0.473733	20.8413	0.6	4.14144	5.07132	5.72032	2.75759
VIÇOSA-MG	-20.7667	-42.8667	712.2	2016-01-24	30.2	18.2	81	0.386467	20.5167	0.4	4.14565	5.68655	5.75779	2.75953
VIÇOSA-MG	-20.7667	-42.8667	712.2	2016-01-25	29.2	19.4	82.5	0.660733	17.954	1	3.72422	5.14499	5.05704	2.55201
VIÇOSA-MG	-20.7667	-42.8667	712.2	2016-01-26	32.7	20.8	77.4167	0.935	23.0706	0	4.94324	5.99198	7.07937	3.62877
VIÇOSA-MG	-20.7667	-42.8667	712.2	2016-01-27	31.2	20.3	79.75	0.90695	21.2024	9.6	4.46992	5.59873	6.2881	3.12931
VIÇOSA-MG	-20.7667	-42.8667	712.2	2016-01-28	28.6	21.6	86.2917	0.520483	12.6922	7.2	2.81419	4.41379	3.67937	2.06448
VIÇOSA-MG	-20.7667	-42.8667	712.2	2016-01-29	28.1	20.4	78.5	1.1033	17.8953	0	3.80631	4.53119	5.03132	3.12898
VIÇOSA-MG	-20.7667	-42.8667	712.2	2016-01-30	30.1	17.6	77.875	0.769817	24.2894	0	4.78873	5.71011	6.72913	3.16784
VIÇOSA-MG	-20.7667	-42.8667	712.2	2016-01-31	31.6	16.5	75.0417	0.604633	25.4717	0	5.02399	6.29665	7.10907	3.60284
VIÇOSA-MG	-20.7667	-42.8667	712.2	2016-02-01	31.4	18.4	75.3333	0.716833	24.1419	0	4.89592	5.96108	6.94891	3.68521
VIÇOSA-MG	-20.7667	-42.8667	712.2	2016-02-02	33.5	17.5	72.7083	0.604633	29.0961	0	5.82894	6.69578	8.5544	4.17603
VIÇOSA-MG	-20.7667	-42.8667	712.2	2016-02-03	32.2	19.2	77.6667	0.60775	20.8264	17	4.3788	6.05368	6.1659	3.44446
VIÇOSA-MG	-20.7667	-42.8667	712.2	2016-02-04	32.3	18.8	77.6667	0.576583	25.4914	0.2	5.16865	6.13756	7.5077	3.42411
VIÇOSA-MG	-20.7667	-42.8667	712.2	2016-02-05	31	18.6	77	0.741767	23.9804	0	4.83642	5.77055	6.87777	3.42246
VIÇOSA-MG	-20.7667	-42.8667	712.2	2016-02-06	32	17.7	75.3333	0.613983	25.4487	0	5.09317	6.19323	7.31195	3.67783
VIÇOSA-MG	-20.7667	-42.8667	712.2	2016-02-07	31.3	19.5	75.125	0.819683	22.4322	0	4.6632	5.68805	6.5721	3.79119
VIÇOSA-MG	-20.7667	-42.8667	712.2	2016-02-08	29.5	19	79.2083	0.90695	21.2767	1	4.31164	5.21294	5.98201	3.02589
VIÇOSA-MG	-20.7667	-42.8667	712.2	2016-02-09	30.5	16.8	76.3333	0.8602	24.1203	0	4.75659	5.85822	6.63269	3.36089
VIÇOSA-MG	-20.7667	-42.8667	712.2	2016-02-10	33.2	16.9	70.7083	0.53295	28.5165	0	5.63024	6.59263	8.25205	4.40254
VIÇOSA-MG	-20.7667	-42.8667	712.2	2016-02-11	33.6	18	71.9167	0.520483	22.8818	9.4	4.75013	6.54893	6.79793	4.34838
VIÇOSA-MG	-20.7667	-42.8667	712.2	2016-02-12	27.7	19.3	87.9583	0.386467	13.9011	15	2.89901	4.54247	3.80113	1.6995
VIÇOSA-MG	-20.7667	-42.8667	712.2	2016-02-13	29	19.6	85	0.451917	14.4024	0.2	3.05509	4.88768	4.05667	2.18744
VIÇOSA-MG	-20.7667	-42.8667	712.2	2016-02-14	31.7	18.7	79.8333	0.810333	22.8316	0	4.66099	5.85767	6.64219	3.04925
VIÇOSA-MG	-20.7667	-42.8667	712.2	2016-02-15	33.3	19.6	80.3333	0.8976	22.2296	0.4	4.70795	6.17389	6.75275	3.12358
VIÇOSA-MG	-20.7667	-42.8667	712.2	2016-02-16	33.8	19.5	81.875	0.760467	23.1202	14.4	4.86448	6.32119	7.07082	2.90115
VIÇOSA-MG	-20.7667	-42.8667	712.2	2016-02-17	32.9	19.7	78.0417	0.791633	24.1261	0.6	5.01301	6.01078	7.29164	3.46725
VIÇOSA-MG	-20.7667	-42.8667	712.2	2016-02-18	27.9	19.6	82.3333	0.853967	14.6394	15.8	3.11886	4.47954	4.04066	2.51916
VIÇOSA-MG	-20.7667	-42.8667	712.2	2016-02-19	30.4	19	77.1667	1.00045	22.6548	0	4.59753	5.35617	6.47429	3.38402
VIÇOSA-MG	-20.7667	-42.8667	712.2	2016-02-20	31	18	75.7917	0.913183	26.2156	0	5.16011	5.67789	7.43797	3.55899
VIÇOSA-MG	-20.7667	-42.8667	712.2	2016-02-21	30	18.2	77.2917	0.891367	22.6794	0	4.51409	5.34396	6.34139	3.28473
VIÇOSA-MG	-20.7667	-42.8667	712.2	2016-02-22	29.8	18.3	79.6667	0.79475	17.4801	0	3.63167	5.25481	4.87864	2.9352
VIÇOSA-MG	-20.7667	-42.8667	712.2	2016-02-23	30.9	18.6	76.0833	0.741767	24.1716	0	4.80962	5.50985	6.92018	3.55171
VIÇOSA-MG	-20.7667	-42.8667	712.2	2016-02-24	31.3	18.7	77.4167	0.707483	20.862	0	4.27835	5.59323	6.02627	3.3875
VIÇOSA-MG	-20.7667	-42.8667	712.2	2016-02-25	30.2	18.4	82.7083	0.666967	17.8585	0	3.65943	5.30852	5.03015	2.52163
VIÇOSA-MG	-20.7667	-42.8667	712.2	2016-02-26	30.3	19.6	83.5833	0.838383	15.1617	1.8	3.26168	5.1176	4.37186	2.45758
VIÇOSA-MG	-20.7667	-42.8667	712.2	2016-02-27	29.8	20.1	82	1.1968	19.2201	0	3.98012	4.85755	5.54212	2.6946
VIÇOSA-MG	-20.7667	-42.8667	712.2	2016-02-28	32.5	20.5	77.875	0.966167	23.0451	0	4.82701	5.58107	7.0123	3.52086
VIÇOSA-MG	-20.7667	-42.8667	712.2	2016-02-29	30.5	20.6	82.375	0.508017	16.7039	9	3.52317	4.94457	4.91962	2.70223
VIÇOSA-MG	-20.7667	-42.8667	712.2	2016-03-01	27.7	18.8	82.75	0.601517	13.3107	0	2.80566	4.40997	3.60549	2.40954
VIÇOSA-MG	-20.7667	-42.8667	712.2	2016-03-02	30.3	20.3	77.9583	0.660733	21.0708	0	4.27529	4.89116	6.1516	3.34604
VIÇOSA-MG	-20.7667	-42.8667	712.2	2016-03-03	29	18	79.8333	0.941233	17.4907	0.2	3.56934	4.89845	4.78268	2.84622
VIÇOSA-MG	-20.7667	-42.8667	712.2	2016-03-04	26.6	18.4	88.625	0.5236	8.14014	10.6	1.87021	4.11217	2.14216	1.53989
VIÇOSA-MG	-20.7667	-42.8667	712.2	2016-03-05	27	19.3	86.0833	0.9724	14.1996	4.8	2.91575	4.03437	3.83167	1.93588
VIÇOSA-MG	-20.7667	-42.8667	712.2	2016-03-06	30	20.4	80.9583	0.810333	16.7091	0	3.52935	4.71267	4.86101	2.87915
VIÇOSA-MG	-20.7667	-42.8667	712.2	2016-03-07	28.7	19.5	82.9167	0.7854	13.731	0	2.93388	4.47845	3.83934	2.47108
VIÇOSA-MG	-20.7667	-42.8667	712.2	2016-03-08	29.8	19.2	82.75	0.548533	15.4923	0	3.21843	4.83437	4.39553	2.53601
VIÇOSA-MG	-20.7667	-42.8667	712.2	2016-03-09	29.8	18.3	78.0833	0.676317	20.2585	0	4.00316	4.96235	5.65407	3.16376
VIÇOSA-MG	-20.7667	-42.8667	712.2	2016-03-10	30.8	17.1	75.125	1.01915	24.9092	0	4.81862	5.38178	6.92645	3.57618
VIÇOSA-MG	-20.7667	-42.8667	712.2	2016-03-11	30.8	18.8	78.75	1.1781	17.8967	8.8	3.78308	5.11854	5.13292	3.16205
VIÇOSA-MG	-20.7667	-42.8667	712.2	2016-03-12	27.5	20.4	88.5417	0.903833	11.8712	0.2	2.53262	3.84271	3.30102	1.64732
VIÇOSA-MG	-20.7667	-42.8667	712.2	2016-03-13	28.8	19.2	86.2917	0.38335	15.5431	11.4	3.13405	4.45494	4.33003	1.97482
VIÇOSA-MG	-20.7667	-42.8667	712.2	2016-03-14	27.1	19.1	88.8333	0.255567	10.4336	20	2.21871	3.96229	2.81008	1.55012
VIÇOSA-MG	-20.7667	-42.8667	712.2	2016-03-15	29	17.4	81.375	0.367767	20.7339	4	3.91485	4.76222	5.60555	2.59622
VIÇOSA-MG	-20.7667	-42.8667	712.2	2016-03-16	29.2	17.7	81.1667	0.395817	17.6715	0.4	3.44789	4.74962	4.82305	2.65256
VIÇOSA-MG	-20.7667	-42.8667	712.2	2016-03-17	28.4	18.1	83.4583	0.483083	17.0037	7.8	3.31753	4.45327	4.6058	2.3106
VIÇOSA-MG	-20.7667	-42.8667	712.2	2016-03-18	29.5	17.7	80.5833	0.417633	18.6515	0	3.61145	4.78543	5.11926	2.75168
VIÇOSA-MG	-20.7667	-42.8667	712.2	2016-03-19	30.3	18.8	78.2083	0.483083	21.3446	0.6	4.13343	4.81046	6.06694	3.21018
VIÇOSA-MG	-20.7667	-42.8667	712.2	2016-03-20	30.4	17.8	78.8333	0.398933	22.0673	0.2	4.19379	4.95862	6.17025	3.06173
VIÇOSA-MG	-20.7667	-42.8667	712.2	2016-03-21	29.5	17.2	80.8333	0.666967	18.3093	0	3.55821	4.78887	4.97829	2.68838
VIÇOSA-MG	-20.7667	-42.8667	712.2	2016-03-22	30	16	80.75	0.732417	19.8819	0.2	3.78543	5.04147	5.33432	2.66112
VIÇOSA-MG	-20.7667	-42.8667	712.2	2016-03-23	30.8	18.2	78.5417	0.810333	19.2612	0	3.8445	4.93463	5.46484	3.1547
VIÇOSA-MG	-20.7667	-42.8667	712.2	2016-03-24	28.5	18.6	85.2083	0.57035	13.6381	4.8	2.77323	4.25493	3.73625	2.09193
VIÇOSA-MG	-20.7667	-42.8667	712.2	2016-03-25	30.5	19.6	81	0.604633	17.0432	0	3.45995	4.60371	4.93193	2.8557
VIÇOSA-MG	-20.7667	-42.8667	712.2	2016-03-27	29.7	19.8	83.5	0.772933	16.5861	0.4	3.34799	4.31295	4.7485	2.45031
VIÇOSA-MG	-20.7667	-42.8667	712.2	2016-03-28	28.8	18.8	82.5417	0.688783	17.2653	0	3.36869	4.2162	4.7743	2.49456
VIÇOSA-MG	-20.7667	-42.8667	712.2	2016-03-29	30.2	18.6	81.4167	0.763583	17.9452	0	3.55122	4.58264	5.07301	2.721
VIÇOSA-MG	-20.7667	-42.8667	712.2	2016-03-30	29.9	20.3	79.1667	0.6919	17.7571	0	3.56663	4.21591	5.14765	3.13751
VIÇOSA-MG	-20.7667	-42.8667	712.2	2016-03-31	30.2	18.1	82.4167	0.638917	15.0305	11.4	3.04282	4.60389	4.21041	2.54859
VIÇOSA-MG	-20.7667	-42.8667	712.2	2016-04-01	31.3	16.7	81.7917	0.333483	18.2489	0.2	3.50879	5.01226	5.08382	2.62309
VIÇOSA-MG	-20.7667	-42.8667	712.2	2016-04-02	31	18.4	80.9167	0.292967	16.2712	0	3.21682	4.70885	4.64998	2.82825
VIÇOSA-MG	-20.7667	-42.8667	712.2	2016-04-03	30.7	18.7	81.875	0.4862	17.2523	0	3.39692	4.57045	4.93034	2.68622
VIÇOSA-MG	-20.7667	-42.8667	712.2	2016-04-04	31.3	17.9	79.4167	0.47685	19.5805	0.2	3.76439	4.79201	5.57558	3.0383
VIÇOSA-MG	-20.7667	-42.8667	712.2	2016-04-05	30.2	18	77.0833	0.349067	18.0326	0	3.42966	4.49361	5.04212	3.31486
VIÇOSA-MG	-20.7667	-42.8667	712.2	2016-04-06	30.5	16.5	79.5	0.311667	14.0234	0	2.76924	4.71845	3.83458	2.89327
VIÇOSA-MG	-20.7667	-42.8667	712.2	2016-04-07	30.3	15.7	78.2917	0.51425	19.2309	0.2	3.55822	4.73357	5.15967	3.00096
VIÇOSA-MG	-20.7667	-42.8667	712.2	2016-04-08	31.6	15.5	76.125	0.414517	20.489	0	3.78436	5.00947	5.61307	3.37655
VIÇOSA-MG	-20.7667	-42.8667	712.2	2016-04-09	31.8	16.1	77.1667	0.36465	20.3802	0	3.78421	4.96645	5.66709	3.28266
VIÇOSA-MG	-20.7667	-42.8667	712.2	2016-04-10	32.5	15.9	76.4583	0.386467	18.9781	0.2	3.60068	5.10816	5.326	3.41915
VIÇOSA-MG	-20.7667	-42.8667	712.2	2016-04-11	30.7	17.2	76.3333	0.433217	18.3259	0	3.44866	4.55296	5.09585	3.40247
VIÇOSA-MG	-20.7667	-42.8667	712.2	2016-04-12	31	15.7	75.75	0.4301	19.3811	0	3.56024	4.74988	5.2697	3.40139
VIÇOSA-MG	-20.7667	-42.8667	712.2	2016-04-13	30.8	18.4	75.2917	0.713717	18.3359	0	3.56396	4.38055	5.22119	3.64719
VIÇOSA-MG	-20.7667	-42.8667	712.2	2016-04-14	30.5	17.9	75.6667	0.760467	19.712	0	3.72957	4.34873	5.53195	3.53413
VIÇOSA-MG	-20.7667	-42.8667	712.2	2016-04-15	31.2	15.2	77.0417	0.442567	17.1535	0	3.20985	4.75596	4.63756	3.20026
VIÇOSA-MG	-20.7667	-42.8667	712.2	2016-04-16	32.2	16.5	71.75	0.4488	20.7151	0	3.81843	4.81504	5.84541	4.12804
VIÇOSA-MG	-20.7667	-42.8667	712.2	2016-04-17	30.2	16.1	79.9167	0.321017	15.5075	0.2	2.90081	4.40726	4.18459	2.7937
VIÇOSA-MG	-20.7667	-42.8667	712.2	2016-04-18	30.8	16.5	80.875	0.296083	16.1104	0.2	3.0187	4.46626	4.4301	2.71593
VIÇOSA-MG	-20.7667	-42.8667	712.2	2016-04-19	29.8	18.2	80.9167	0.442567	14.1226	0.2	2.75059	4.03273	3.93429	2.74914
VIÇOSA-MG	-20.7667	-42.8667	712.2	2016-04-20	31.3	15.7	78.5833	0.60775	18.5043	0.2	3.42507	4.59351	5.05986	3.02264
VIÇOSA-MG	-20.7667	-42.8667	712.2	2016-04-21	30	16.1	80.25	0.70125	16.2142	0	3.04332	4.26353	4.35862	2.73593
VIÇOSA-MG	-20.7667	-42.8667	712.2	2016-04-22	32.6	16.3	77.7083	0.4488	18.5632	0.2	3.47844	4.74708	5.25726	3.27059
VIÇOSA-MG	-20.7667	-42.8667	712.2	2016-04-23	29.5	15.8	78.0417	0.68255	18.2799	0	3.28415	4.14212	4.83874	2.99141
VIÇOSA-MG	-20.7667	-42.8667	712.2	2016-04-24	28.1	13.1	77.8333	0.816567	19.1394	0.2	3.24032	4.09035	4.66283	2.76555
VIÇOSA-MG	-20.7667	-42.8667	712.2	2016-04-25	29.4	14.1	78.125	0.978633	16.6288	0	3.05525	4.22979	4.2478	2.86855
VIÇOSA-MG	-20.7667	-42.8667	712.2	2016-04-26	29.5	15.8	75.125	1.0285	18.7	0	3.42137	4.06962	4.94993	3.38875
VIÇOSA-MG	-20.7667	-42.8667	712.2	2016-04-30	24.6	16.5	89.4167	0.5797	8.0808	1.2	1.62328	2.89835	1.96453	1.3175
VIÇOSA-MG	-20.7667	-42.8667	712.2	2016-05-01	23.4	14.9	82.4583	0.5236	13.9321	3.6	2.31209	2.8442	3.18651	2.05156
VIÇOSA-MG	-20.7667	-42.8667	712.2	2016-05-02	25.1	11.8	75.8333	0.4301	17.4615	0	2.69065	3.47038	3.86806	2.73746
VIÇOSA-MG	-20.7667	-42.8667	712.2	2016-05-09	27.9	15.2	81.5417	0.585933	15.6425	0	2.67128	3.54036	3.9637	2.39984
VIÇOSA-MG	-20.7667	-42.8667	712.2	2016-05-12	27	18.9	84.0417	0.464383	8.4433	2.2	1.74772	2.88183	2.261	2.20149
VIÇOSA-MG	-20.7667	-42.8667	712.2	2016-05-13	23.2	16.6	83.4167	0.483083	9.99291	0	1.80726	2.39425	2.3626	2.00593
VIÇOSA-MG	-20.7667	-42.8667	712.2	2016-05-14	23.1	15.4	81.5833	0.249333	7.88664	0	1.50085	2.52861	1.81191	2.16366
VIÇOSA-MG	-20.7667	-42.8667	712.2	2016-05-15	23.2	15.8	82.5833	0.707483	10.9309	0.4	1.92947	2.48312	2.53941	2.06936
VIÇOSA-MG	-20.7667	-42.8667	712.2	2016-05-16	26.4	13.5	82.6667	0.8789	14.3836	0	2.39199	3.30175	3.40807	2.10132
VIÇOSA-MG	-20.7667	-42.8667	712.2	2016-05-17	30.1	15.5	81.125	0.561	12.42	0	2.31314	3.75952	3.30675	2.58758
VIÇOSA-MG	-20.7667	-42.8667	712.2	2016-05-18	28.7	17.2	85.4583	0.292967	10.1279	0	1.92124	3.33306	2.71213	2.00605
VIÇOSA-MG	-20.7667	-42.8667	712.2	2016-05-19	24.6	17.4	91	0.395817	6.60867	7.8	1.36007	2.49943	1.63722	1.14264
VIÇOSA-MG	-20.7667	-42.8667	712.2	2016-05-20	26.8	18.2	84.875	0.358417	12.0042	0	2.13339	2.82433	3.15903	2.04755
VIÇOSA-MG	-20.7667	-42.8667	712.2	2016-05-21	27.5	17.5	81.9583	0.554767	10.8841	0	2.04263	3.03198	2.86425	2.44239
VIÇOSA-MG	-20.7667	-42.8667	712.2	2016-05-22	25.6	13.8	85.4167	0.666967	10.0994	0	1.80047	3.05141	2.36701	1.74833
VIÇOSA-MG	-20.7667	-42.8667	712.2	2016-05-23	30	14.8	81.7083	0.62645	13.3145	0	2.38634	3.69682	3.49015	2.46582
VIÇOSA-MG	-20.7667	-42.8667	712.2	2016-05-24	21.7	14.5	74.4583	0.769817	7.95289	0	1.63372	2.26277	1.7331	2.84679
VIÇOSA-MG	-20.7667	-42.8667	712.2	2016-05-25	21.2	14.1	81.4583	0.3179	8.19641	0	1.45168	2.20991	1.74825	2.02366
VIÇOSA-MG	-20.7667	-42.8667	712.2	2016-05-26	23.2	13.8	84.1667	0.311667	8.94309	0	1.55106	2.59358	1.98567	1.79764
VIÇOSA-MG	-20.7667	-42.8667	712.2	2016-05-27	24.2	12.9	85.9583	0.2618	10.247	0	1.68407	2.83677	2.28044	1.59789
VIÇOSA-MG	-20.7667	-42.8667	712.2	2016-05-28	23.6	12.7	84.5	0.305433	12.2834	0	1.88238	2.74535	2.68313	1.73159
VIÇOSA-MG	-20.7667	-42.8667	712.2	2016-05-29	25.4	11.8	82.375	0.473733	12.8879	0	2.01361	3.09397	2.87479	2.01027
VIÇOSA-MG	-20.7667	-42.8667	712.2	2016-05-30	26.9	12.4	84	0.564117	12.465	0	2.04165	3.27565	2.91504	1.91388
VIÇOSA-MG	-20.7667	-42.8667	712.2	2016-05-31	28.3	13.3	81.4167	0.38335	12.5036	0	2.09214	3.42268	3.07189	2.33887
VIÇOSA-MG	-20.7667	-42.8667	712.2	2016-06-01	28.9	13.4	80.4167	0.567233	13.1684	0	2.23878	3.49976	3.28262	2.50254
VIÇOSA-MG	-20.7667	-42.8667	712.2	2016-06-03	19.9	16.3	94.75	0.726183	3.54976	7	0.891217	1.54544	0.773568	0.585147
VIÇOSA-MG	-20.7667	-42.8667	712.2	2016-06-04	25.3	16.6	88.9583	0.772933	10.8709	3.4	1.8664	2.58613	2.68755	1.3988
VIÇOSA-MG	-20.7667	-42.8667	712.2	2016-06-05	27.3	16.6	88.125	0.5049	9.45728	0	1.74147	2.93443	2.4353	1.57057
VIÇOSA-MG	-20.7667	-42.8667	712.2	2016-06-06	30.4	17.3	81.25	0.557883	15.5004	0	2.67813	3.39379	4.29423	2.68461
VIÇOSA-MG	-20.7667	-42.8667	712.2	2016-06-07	28.1	17.9	83.4167	0.539183	8.37052	0	1.69009	2.92684	2.24582	2.29248
VIÇOSA-MG	-20.7667	-42.8667	712.2	2016-06-08	21.5	16	91.5	0.395817	6.05281	2	1.18738	1.92122	1.35949	0.976172
VIÇOSA-MG	-20.7667	-42.8667	712.2	2016-06-09	19.3	15.3	89.0417	0.492433	6.70654	0.8	1.2349	1.57029	1.40633	1.17646
VIÇOSA-MG	-20.7667	-42.8667	712.2	2016-06-10	16.9	13.1	94.0417	0.2618	2.84745	5.2	0.775337	1.42762	0.529763	0.572
VIÇOSA-MG	-20.7667	-42.8667	712.2	2016-06-11	19.8	12.3	86.875	0.3553	10.8245	0.6	1.57581	2.06636	2.13073	1.32702
VIÇOSA-MG	-20.7667	-42.8667	712.2	2016-06-12	16.4	10.7	85	0.2618	4.82914	0	0.967421	1.66583	0.826457	1.33749
VIÇOSA-MG	-20.7667	-42.8667	712.2	2016-06-13	19	11.2	78.2917	0.479967	15.2154	0	1.93505	2.04224	2.84645	2.09443
VIÇOSA-MG	-20.7667	-42.8667	712.2	2016-06-14	20.6	8.6	83	0.25245	9.798	0	1.42751	2.49159	1.7826	1.59952
VIÇOSA-MG	-20.7667	-42.8667	712.2	2016-06-15	21.4	6.3	85	0.302317	12.9119	0	1.67531	2.72742	2.24957	1.35839
VIÇOSA-MG	-20.7667	-42.8667	712.2	2016-06-16	23.6	6.7	81.8333	0.36465	16.057	0	2.04977	3.00127	3.01213	1.7571
VIÇOSA-MG	-20.7667	-42.8667	712.2	2016-06-17	22.7	7.3	82.625	0.470617	16.3071	0	2.05795	2.8499	3.0339	1.668
VIÇOSA-MG	-20.7667	-42.8667	712.2	2016-06-18	25.1	7.2	80.9167	0.451917	16.5786	0	2.19055	3.17849	3.28044	1.93885
VIÇOSA-MG	-20.7667	-42.8667	712.2	2016-06-19	24.4	9.1	84.25	0.3553	12.9035	0	1.84131	2.98937	2.63285	1.64719
VIÇOSA-MG	-20.7667	-42.8667	712.2	2016-06-20	24.4	9.6	86.3333	0.40205	12.9621	0	1.85884	2.96072	2.67812	1.44648
VIÇOSA-MG	-20.7667	-42.8667	712.2	2016-06-21	21.5	14	88.8333	0.277383	7.88425	0	1.34432	2.15293	1.68977	1.22447
VIÇOSA-MG	-20.7667	-42.8667	712.2	2016-06-22	22.1	12.5	85.4583	0.43945	10.5994	0	1.62557	2.40518	2.22266	1.56116
VIÇOSA-MG	-20.7667	-42.8667	712.2	2016-06-23	25.4	10.2	83.2083	0.567233	15.0534	0	2.14708	3.07038	3.23402	1.84558
VIÇOSA-MG	-20.7667	-42.8667	712.2	2016-06-24	22.9	12.1	88.7083	0.361533	10.8393	0	1.64553	2.5674	2.29523	1.22373
VIÇOSA-MG	-20.7667	-42.8667	712.2	2016-06-25	23.3	13.9	80.7083	0.370883	13.8865	0	2.0155	2.47133	3.09755	2.20036
VIÇOSA-MG	-20.7667	-42.8667	712.2	2016-06-26	23.4	9.1	80.8333	0.321017	14.283	0	1.93175	2.8535	2.84089	1.9568
VIÇOSA-MG	-20.7667	-42.8667	712.2	2016-06-27	23.5	11.8	81.125	0.30855	10.77	0	1.66258	2.68968	2.29717	2.06004
VIÇOSA-MG	-20.7667	-42.8667	712.2	2016-06-28	22	14.4	85.75	0.283617	7.69003	0	1.35497	2.20379	1.68373	1.59564
VIÇOSA-MG	-20.7667	-42.8667	712.2	2016-06-29	24.3	13.7	82.6667	0.3366	12.026	0	1.85755	2.66378	2.73199	2.01344
VIÇOSA-MG	-20.7667	-42.8667	712.2	2016-06-30	22.3	16.1	84.5	0.292967	7.05614	0	1.32916	2.05118	1.61748	1.81689
VIÇOSA-MG	-20.7667	-42.8667	712.2	2016-07-01	23.7	14.9	87.875	0.2244	6.73315	0	1.27942	2.45412	1.55037	1.42771
VIÇOSA-MG	-20.7667	-42.8667	712.2	2016-07-02	24.3	12.9	86.2083	0.292967	9.95017	0	1.61888	2.74522	2.2195	1.57304
VIÇOSA-MG	-20.7667	-42.8667	712.2	2016-07-03	25	11.8	85.1667	0.277383	11.8042	0	1.81354	2.94327	2.60879	1.67637
VIÇOSA-MG	-20.7667	-42.8667	712.2	2016-07-04	24.4	9.7	82.0833	0.433217	16.0634	0	2.19177	2.99621	3.32713	1.90082
VIÇOSA-MG	-20.7667	-42.8667	712.2	2016-07-05	25	11.9	81.0833	0.55165	13.5455	0	2.05299	2.94846	3.00059	2.14277
VIÇOSA-MG	-20.7667	-42.8667	712.2	2016-07-06	23.6	10.3	83.0833	0.8976	14.8654	0	2.11938	2.85456	3.06372	1.7862
VIÇOSA-MG	-20.7667	-42.8667	712.2	2016-07-07	27.9	12.2	77.1667	0.610867	16.1068	0	2.49238	3.38645	3.83294	2.78042
VIÇOSA-MG	-20.7667	-42.8667	712.2	2016-07-08	23.1	14.1	79.5417	0.511133	16.1555	0	2.29767	2.4722	3.60368	2.33343
VIÇOSA-MG	-20.7667	-42.8667	712.2	2016-07-09	21	12	85.0833	0.604633	7.58664	0	1.3574	2.33599	1.52848	1.54141
VIÇOSA-MG	-20.7667	-42.8667	712.2	2016-07-10	25.1	10.6	81.25	0.751117	16.3019	0	2.34655	3.09069	3.51063	2.06564
VIÇOSA-MG	-20.7667	-42.8667	712.2	2016-07-11	28.2	10.4	77.4167	0.405167	16.5298	0	2.46761	3.57446	3.80614	2.65917
VIÇOSA-MG	-20.7667	-42.8667	712.2	2016-07-12	28.5	10.5	76.5833	0.442567	16.5714	0	2.50582	3.6253	3.84978	2.78225
VIÇOSA-MG	-20.7667	-42.8667	712.2	2016-07-13	28.8	10.9	75.5417	0.370883	16.7675	0	2.53537	3.66118	3.95568	2.95191
VIÇOSA-MG	-20.7667	-42.8667	712.2	2016-07-14	26.9	10	75.0417	0.508017	16.9805	0	2.48214	3.4369	3.76151	2.82713
VIÇOSA-MG	-20.7667	-42.8667	712.2	2016-07-15	28.3	10.3	74.0833	0.501783	16.7253	0	2.54305	3.64306	3.85115	3.05167
VIÇOSA-MG	-20.7667	-42.8667	712.2	2016-07-16	29.5	11.9	74.0417	0.66385	16.7083	0	2.7118	3.75204	4.08773	3.25282
VIÇOSA-MG	-20.7667	-42.8667	712.2	2016-07-17	27.1	13.8	73.2083	0.49555	16.2761	0	2.53827	3.25277	3.94017	3.32062
VIÇOSA-MG	-20.7667	-42.8667	712.2	2016-07-18	24.3	11.5	78.0417	0.3927	16.0137	0	2.29517	2.98996	3.45678	2.42474
VIÇOSA-MG	-20.7667	-42.8667	712.2	2016-07-19	21.2	12.5	85.625	0.398933	5.84379	0	1.18958	2.40216	1.19838	1.5106
VIÇOSA-MG	-20.7667	-42.8667	712.2	2016-07-20	21.3	12.2	82.1667	0.825917	7.30164	0	1.44048	2.4598	1.48983	1.86508
VIÇOSA-MG	-20.7667	-42.8667	712.2	2016-07-21	24.3	12.6	85.9583	0.277383	10.3431	0	1.71451	2.93882	2.29121	1.59056
VIÇOSA-MG	-20.7667	-42.8667	712.2	2016-07-22	20.2	14.5	86.0833	0.211933	6.08196	0	1.20107	1.99765	1.27849	1.49759
VIÇOSA-MG	-20.7667	-42.8667	712.2	2016-07-23	23.4	13.6	82.9583	0.464383	9.06289	0	1.62127	2.71709	2.01227	1.93483
VIÇOSA-MG	-20.7667	-42.8667	712.2	2016-07-24	25.5	10.6	80.2917	0.58905	15.2454	0	2.32064	3.32382	3.31446	2.19153
VIÇOSA-MG	-20.7667	-42.8667	712.2	2016-07-25	27.9	8.7	77.3333	0.339717	16.1761	0	2.44243	3.81701	3.55837	2.54985
VIÇOSA-MG	-20.7667	-42.8667	712.2	2016-07-26	25.9	9.7	75.5	0.7854	16.2634	0	2.50917	3.47394	3.49397	2.6928
VIÇOSA-MG	-20.7667	-42.8667	712.2	2016-07-27	28.2	10.3	74	0.642033	17.5734	0	2.76078	3.8187	4.03739	3.05458
VIÇOSA-MG	-20.7667	-42.8667	712.2	2016-07-28	24.2	13	75.25	0.451917	14.2347	0	2.2362	2.98218	3.17521	2.82293
VIÇOSA-MG	-20.7667	-42.8667	712.2	2016-07-29	22.4	13.7	83.75	0.193233	6.74312	0	1.31877	2.60153	1.466	1.80697
VIÇOSA-MG	-20.7667	-42.8667	712.2	2016-07-30	24.7	13.5	77.25	0.352183	12.4322	0	2.05417	3.05354	2.83706	2.65467
VIÇOSA-MG	-20.7667	-42.8667	712.2	2016-07-31	23.7	14.4	80	0.27115	9.42082	0	1.68816	2.79298	2.14501	2.32848
VIÇOSA-MG	-20.7667	-42.8667	712.2	2016-08-01	23.6	10.4	76.0417	0.670083	15.8093	0	2.37844	3.14235	3.26637	2.53575
VIÇOSA-MG	-20.7667	-42.8667	712.2	2016-08-02	27	7.2	70.875	0.492433	17.8455	0	2.64242	3.87968	3.70543	3.09729
VIÇOSA-MG	-20.7667	-42.8667	712.2	2016-08-03	25.7	12.3	73	0.408283	13.6715	0	2.24377	3.3831	3.10581	3.13632
VIÇOSA-MG	-20.7667	-42.8667	712.2	2016-08-04	25.3	14.8	79.9167	0.2805	10.0886	0	1.82929	3.09656	2.40078	2.44555
VIÇOSA-MG	-20.7667	-42.8667	712.2	2016-08-05	25.6	11.3	77.6667	0.576583	15.9554	0	2.51066	3.47955	3.53444	2.52979
VIÇOSA-MG	-20.7667	-42.8667	712.2	2016-08-06	26.4	10.1	75.625	0.6358	18.0388	0	2.77424	3.71447	3.95886	2.7357
VIÇOSA-MG	-20.7667	-42.8667	712.2	2016-08-07	30.1	9.1	70.0417	0.529833	18.3539	0	2.98469	4.39797	4.28275	3.57552
VIÇOSA-MG	-20.7667	-42.8667	712.2	2016-08-08	29.1	12.7	71.8333	0.508017	17.9885	0	2.98193	4.04387	4.43793	3.56051
VIÇOSA-MG	-20.7667	-42.8667	712.2	2016-08-09	28.4	12.6	72.7083	1.01292	18.585	0	3.18149	3.95005	4.50866	3.39003
VIÇOSA-MG	-20.7667	-42.8667	712.2	2016-08-10	30.5	13.5	60.25	0.660733	17.8086	0	3.18177	4.28166	4.59497	5.26846
VIÇOSA-MG	-20.7667	-42.8667	712.2	2016-08-11	21	13.5	82.375	0.5049	8.05434	1.4	1.54544	2.51865	1.68482	1.8877
VIÇOSA-MG	-20.7667	-42.8667	712.2	2016-08-12	25.8	10	65.8333	0.53295	19.6951	0	2.96409	3.74458	4.25148	3.77284
VIÇOSA-MG	-20.7667	-42.8667	712.2	2016-08-13	25.4	10.9	72.1667	0.726183	16.8553	0	2.72601	3.63296	3.68179	3.10941
VIÇOSA-MG	-20.7667	-42.8667	712.2	2016-08-14	26.3	10.9	79.3333	0.8228	17.0047	0	2.75939	3.8126	3.79311	2.35719
VIÇOSA-MG	-20.7667	-42.8667	712.2	2016-08-15	30.6	12.4	67.6667	0.8602	18.7704	0	3.38759	4.50069	4.74664	4.19477
VIÇOSA-MG	-20.7667	-42.8667	712.2	2016-08-16	26	16.3	76.5	0.987983	12.3265	8.4	2.43756	3.27525	3.07274	3.00305
VIÇOSA-MG	-20.7667	-42.8667	712.2	2016-08-17	29.7	13	75.9583	0.6545	18.3073	0	3.18317	4.34458	4.60128	3.09896
VIÇOSA-MG	-20.7667	-42.8667	712.2	2016-08-18	32.2	13.4	69.875	0.436333	18.9712	0	3.37282	4.80811	5.05096	4.12985
VIÇOSA-MG	-20.7667	-42.8667	712.2	2016-08-19	28.6	15.2	72.5	0.81345	16.0283	0	2.99157	3.99235	4.11912	3.62936
VIÇOSA-MG	-20.7667	-42.8667	712.2	2016-08-20	26	16.6	69.9167	1.95727	12.7142	0	2.97136	3.31242	3.18899	3.86936
VIÇOSA-MG	-20.7667	-42.8667	712.2	2016-08-21	28.2	19.7	63.5417	1.9635	12.059	0	3.33029	3.38292	3.35323	5.24147
VIÇOSA-MG	-20.7667	-42.8667	712.2	2016-08-22	22.7	14	65.5417	0.838383	13.2396	0	2.48658	2.98067	2.91921	3.88529
VIÇOSA-MG	-20.7667	-42.8667	712.2	2016-08-23	19.2	13.8	74.5417	0.283617	6.44093	0	1.38471	2.24108	1.29766	2.63074
VIÇOSA-MG	-20.7667	-42.8667	712.2	2016-08-24	26.1	12.9	72.5417	0.442567	15.6563	0	2.67773	3.83247	3.6372	3.26246
VIÇOSA-MG	-20.7667	-42.8667	712.2	2016-08-25	25.2	10	73.5417	0.4675	16.8051	0	2.70638	3.92574	3.5758	2.88093
VIÇOSA-MG	-20.7667	-42.8667	712.2	2016-08-26	25.8	7.5	71.125	0.651383	21.8373	0	3.29329	4.2162	4.43325	3.00541
VIÇOSA-MG	-20.7667	-42.8667	712.2	2016-08-27	25.9	8.2	71.125	0.748	21.3002	0	3.29984	4.2189	4.41181	3.06341
VIÇOSA-MG	-20.7667	-42.8667	712.2	2016-08-28	27.9	9.8	70.125	0.866433	21.2433	0	3.52838	4.51252	4.79317	3.44666
VIÇOSA-MG	-20.7667	-42.8667	712.2	2016-08-29	29.1	10.4	66.125	0.90695	21.7924	0	3.75468	4.72634	5.11871	4.07021
VIÇOSA-MG	-20.7667	-42.8667	712.2	2016-08-30	27.2	12	73.8333	1.05967	14.6247	0	2.80475	4.26842	3.41257	3.12298
VIÇOSA-MG	-20.7667	-42.8667	712.2	2016-08-31	28	15	72.7083	1.65183	13.7723	0	3.03291	4.17164	3.48272	3.54068
VIÇOSA-MG	-20.7667	-42.8667	712.2	2016-09-01	26.1	17.5	77.0417	0.810333	11.1071	0.2	2.34862	3.43831	2.843	3.01706
VIÇOSA-MG	-20.7667	-42.8667	712.2	2016-09-02	28.3	14.9	77.25	0.4675	13.04	0	2.5291	4.29432	3.31093	2.96418
VIÇOSA-MG	-20.7667	-42.8667	712.2	2016-09-03	27.5	13.5	73.2917	0.779167	18.6152	0	3.31023	4.29083	4.51599	3.31758
VIÇOSA-MG	-20.7667	-42.8667	712.2	2016-09-04	27.3	14.3	67.9167	1.1407	22.2911	0	3.95284	4.1904	5.47651	4.03796
VIÇOSA-MG	-20.7667	-42.8667	712.2	2016-09-05	27.6	12.4	68.3333	0.994217	19.7074	0	3.54905	4.46184	4.67964	3.8475
VIÇOSA-MG	-20.7667	-42.8667	712.2	2016-09-06	29.1	13	66.1667	1.2155	20.9097	0	3.93654	4.74561	5.19086	4.30482
VIÇOSA-MG	-20.7667	-42.8667	712.2	2016-09-07	28.7	15.2	63.9583	1.19992	21.7073	0	4.11973	4.47057	5.58975	4.7668
VIÇOSA-MG	-20.7667	-42.8667	712.2	2016-09-08	31.9	14.9	58.6667	0.769817	21.5265	0	4.1433	5.22799	5.8641	5.80955
VIÇOSA-MG	-20.7667	-42.8667	712.2	2016-09-09	29.1	16.8	70.9167	0.629567	17.1994	0	3.3266	4.4221	4.60576	4.01211
VIÇOSA-MG	-20.7667	-42.8667	712.2	2016-09-10	28.7	15.7	73.7917	0.4488	13.6722	0	2.70842	4.48638	3.55582	3.50328
VIÇOSA-MG	-20.7667	-42.8667	712.2	2016-09-11	29.9	13.5	69.4167	0.807217	21.7043	0	3.96682	5.00242	5.53318	4.00193
VIÇOSA-MG	-20.7667	-42.8667	712.2	2016-09-12	29.5	12.8	67.7083	0.882017	22.1639	0	4.02326	5.00384	5.52501	4.12653
VIÇOSA-MG	-20.7667	-42.8667	712.2	2016-09-13	28.9	13.6	63.375	1.58015	20.1593	0	4.11475	4.82681	5.04605	4.70059
VIÇOSA-MG	-20.7667	-42.8667	712.2	2016-09-14	30.8	17.6	54.5833	1.48977	21.9742	0	4.77645	4.84689	6.1668	6.59624
VIÇOSA-MG	-20.7667	-42.8667	712.2	2016-09-15	33.4	16.4	53.4583	0.7854	20.4257	0	4.24611	5.62071	5.87925	6.95335
VIÇOSA-MG	-20.7667	-42.8667	712.2	2016-09-16	28.3	16.3	66.25	0.47685	14.8192	0	2.94986	4.4572	3.86936	4.53051
VIÇOSA-MG	-20.7667	-42.8667	712.2	2016-09-17	27.3	15.5	74.5	0.987983	17.4241	0	3.35303	4.3423	4.38826	3.29403
VIÇOSA-MG	-20.7667	-42.8667	712.2	2016-09-18	33.4	17.2	62	0.947467	22.1817	0	4.59753	5.62171	6.4759	5.76861
VIÇOSA-MG	-20.7667	-42.8667	712.2	2016-09-20	25.7	18	84.8333	0.520483	9.89247	5.6	2.10366	3.60024	2.53719	1.99738
VIÇOSA-MG	-20.7667	-42.8667	712.2	2016-09-21	22	14.1	74.4167	0.6732	8.5909	0.4	1.9191	3.31293	1.86772	2.84482
VIÇOSA-MG	-20.7667	-42.8667	712.2	2016-09-22	26.6	10.5	67.2917	0.620217	24.6104	0	4.05041	4.81801	5.47698	3.72208
VIÇOSA-MG	-20.7667	-42.8667	712.2	2016-09-23	27.4	13	71.0833	0.754233	19.0407	0	3.50206	4.78554	4.56048	3.54467
VIÇOSA-MG	-20.7667	-42.8667	712.2	2016-09-24	29	12.3	74.8333	1.08148	20.8773	10.4	3.865	5.23852	5.09696	3.14672
VIÇOSA-MG	-20.7667	-42.8667	712.2	2016-09-25	25.5	16.5	83.375	0.395817	10.3769	2.2	2.14949	3.89825	2.57075	2.11071
VIÇOSA-MG	-20.7667	-42.8667	712.2	2016-09-26	19.5	15.3	88.6667	0.395817	5.63835	0.8	1.3249	2.42671	1.18813	1.22248
VIÇOSA-MG	-20.7667	-42.8667	712.2	2016-09-27	26.6	15	78.1667	0.5423	14.6286	0	2.83208	4.44196	3.59397	2.74791
VIÇOSA-MG	-20.7667	-42.8667	712.2	2016-09-28	26.5	14.9	74.625	0.666967	12.9481	0	2.65872	4.44967	3.16779	3.17973
VIÇOSA-MG	-20.7667	-42.8667	712.2	2016-09-29	30.1	15.4	72.3333	1.11577	21.5789	0	4.23018	5.29834	5.73416	3.7849
VIÇOSA-MG	-20.7667	-42.8667	712.2	2016-09-30	25.4	16.8	79.2917	0.620217	12.5813	0	2.56423	3.90403	3.12979	2.64057
VIÇOSA-MG	-20.7667	-42.8667	712.2	2016-10-01	19.5	16.3	87.1667	0.27115	3.99715	0	1.11933	2.19459	0.862843	1.41712
VIÇOSA-MG	-20.7667	-42.8667	712.2	2016-10-02	18.8	14.6	89	0.28985	5.45686	6	1.28344	2.43962	1.11062	1.14767
VIÇOSA-MG	-20.7667	-42.8667	712.2	2016-10-03	22.8	14.7	80.7083	0.7106	9.36258	1.4	2.01109	3.60368	2.10287	2.21553
VIÇOSA-MG	-20.7667	-42.8667	712.2	2016-10-04	19.2	16.5	91.5	1.63937	4.61438	10.8	1.22995	2.03736	0.99371	0.936422
VIÇOSA-MG	-20.7667	-42.8667	712.2	2016-10-05	24.7	16	79.7917	0.53295	15.1628	21.6	2.88463	3.92883	3.65506	2.49365
VIÇOSA-MG	-20.7667	-42.8667	712.2	2016-10-06	19.3	16.3	90.5833	0.601517	3.88741	11.2	1.10682	2.16109	0.835158	1.03499
VIÇOSA-MG	-20.7667	-42.8667	712.2	2016-10-07	28.4	16.5	69.9167	0.919417	22.7635	0	4.35012	4.88456	5.97875	4.06396
VIÇOSA-MG	-20.7667	-42.8667	712.2	2016-10-08	29.1	12.5	68.25	0.648267	23.5648	0	4.28221	5.55293	5.78943	3.996
VIÇOSA-MG	-20.7667	-42.8667	712.2	2016-10-09	31.6	14.7	70	0.891367	22.9233	0	4.52363	5.96547	6.1857	4.17316
VIÇOSA-MG	-20.7667	-42.8667	712.2	2016-10-10	24.4	16.7	79.5833	0.417633	9.09097	0	2.01269	3.78438	2.21011	2.54163
VIÇOSA-MG	-20.7667	-42.8667	712.2	2016-10-11	27.6	15.6	75.2917	0.751117	17.3728	0	3.41814	4.87057	4.41107	3.21934
VIÇOSA-MG	-20.7667	-42.8667	712.2	2016-10-12	26.3	16.8	73.8333	1.12512	15.8294	0	3.29409	4.3429	4.01106	3.40204
VIÇOSA-MG	-20.7667	-42.8667	712.2	2016-10-13	26	16.9	69.9167	1.71105	13.8265	0	3.28364	4.25387	3.48931	3.89447
VIÇOSA-MG	-20.7667	-42.8667	712.2	2016-10-14	27.5	17.6	71.5417	1.30277	17.33	0	3.69195	4.57623	4.56946	3.86066
VIÇOSA-MG	-20.7667	-42.8667	712.2	2016-10-15	31.5	18.8	68	0.872667	22.2599	0	4.6193	5.53484	6.4644	4.82884
VIÇOSA-MG	-20.7667	-42.8667	712.2	2016-10-16	29.2	19.1	69.125	1.48353	17.0089	0	3.91612	4.83613	4.7646	4.47513
VIÇOSA-MG	-20.7667	-42.8667	712.2	2016-10-17	30.4	16.4	67.1667	1.09083	25.7623	0	5.05936	5.60924	7.018	4.61484
VIÇOSA-MG	-20.7667	-42.8667	712.2	2016-10-18	32	16.8	66.3333	0.9724	26.5367	0	5.29445	6.00463	7.50179	4.92953
VIÇOSA-MG	-20.7667	-42.8667	712.2	2016-10-19	34.2	17.2	64.7917	0.81345	26.4842	0	5.43578	6.56518	7.84095	5.43016
VIÇOSA-MG	-20.7667	-42.8667	712.2	2016-10-20	35.2	18.6	61.2917	0.791633	25.0169	0	5.34656	6.68571	7.71519	6.25591
VIÇOSA-MG	-20.7667	-42.8667	712.2	2016-10-21	34.8	19.5	64.9583	0.4862	22.4112	0	4.74571	6.47271	6.96918	5.71801
VIÇOSA-MG	-20.7667	-42.8667	712.2	2016-10-22	25.6	20.1	88.0833	0.30855	8.3836	18	1.92104	3.51926	2.2364	1.63708
VIÇOSA-MG	-20.7667	-42.8667	712.2	2016-10-23	27.9	18.6	80.2083	0.377117	12.3926	0.2	2.65937	4.63377	3.3568	2.76457
VIÇOSA-MG	-20.7667	-42.8667	712.2	2016-10-24	29.1	18.5	75.9167	0.51425	16.1418	0	3.36514	5.02655	4.46364	3.44118
VIÇOSA-MG	-20.7667	-42.8667	712.2	2016-10-25	31.3	18.7	76.25	0.417633	14.5645	0	3.16938	5.65287	4.20716	3.5625
VIÇOSA-MG	-20.7667	-42.8667	712.2	2016-10-26	28.6	18.8	76.7917	0.754233	15.4753	1	3.307	4.84609	4.26341	3.30258
VIÇOSA-MG	-20.7667	-42.8667	712.2	2016-10-27	31.9	18.4	65.9583	1.7017	25.398	0	5.50098	5.90098	7.37574	5.13693
VIÇOSA-MG	-20.7667	-42.8667	712.2	2016-10-28	30.4	21	65.375	0.726183	13.198	0	3.2095	4.99903	3.90741	5.34019
VIÇOSA-MG	-20.7667	-42.8667	712.2	2016-10-29	23.8	15.4	88.5	0.461267	3.89436	0.4	1.16417	4.07245	0.908723	1.37252
VIÇOSA-MG	-20.7667	-42.8667	712.2	2016-10-30	20.7	15.3	85.5417	0.230633	6.58363	1	1.52063	3.13264	1.42794	1.60401
VIÇOSA-MG	-20.7667	-42.8667	712.2	2016-10-31	29.2	15.4	74.5	0.685667	20.2429	0.8	3.98069	5.62181	5.2855	3.42305
VIÇOSA-MG	-20.7667	-42.8667	712.2	2016-11-01	27.6	14.4	71.75	1.34328	23.2105	0	4.45129	5.33148	5.75011	3.58662
VIÇOSA-MG	-20.7667	-42.8667	712.2	2016-11-02	28.4	15.8	73.2917	1.2342	15.8803	0	3.46836	5.36783	4.11374	3.555
VIÇOSA-MG	-20.7667	-42.8667	712.2	2016-11-03	30.9	17.1	64.625	1.37757	26.8987	0	5.50731	5.89717	7.4935	5.09612
VIÇOSA-MG	-20.7667	-42.8667	712.2	2016-11-04	26.2	19.9	79.8333	0.3927	8.69108	1.8	2.07087	3.9017	2.33629	2.79365
VIÇOSA-MG	-20.7667	-42.8667	712.2	2016-11-05	23.8	18.5	91.3333	0.32725	6.10622	19.6	1.49814	3.41882	1.52216	1.10751
VIÇOSA-MG	-20.7667	-42.8667	712.2	2016-11-06	27.4	17.2	75.2083	0.451917	18.5441	0.2	3.6475	4.89206	4.84193	3.32797
VIÇOSA-MG	-20.7667	-42.8667	712.2	2016-11-07	25.3	16.3	76.875	0.57035	10.8362	0	2.39486	4.43148	2.66225	2.91048
VIÇOSA-MG	-20.7667	-42.8667	712.2	2016-11-08	28.1	17.7	74.0417	0.847733	16.9874	0	3.57024	5.03178	4.54026	3.57354
VIÇOSA-MG	-20.7667	-42.8667	712.2	2016-11-09	26.7	17.4	76.2083	1.46483	18.6714	0.2	3.8306	4.6669	4.82718	3.16006
VIÇOSA-MG	-20.7667	-42.8667	712.2	2016-11-10	27.4	20.6	74.25	1.66742	14.7131	0	3.51129	4.19291	4.09882	3.70954
VIÇOSA-MG	-20.7667	-42.8667	712.2	2016-11-11	32.3	19	68	0.931883	20.0716	0	4.43883	6.10526	5.93211	4.92561
VIÇOSA-MG	-20.7667	-42.8667	712.2	2016-11-12	28.7	19	82.7917	0.479967	12.5255	21.8	2.7463	5.00578	3.47008	2.46388
VIÇOSA-MG	-20.7667	-42.8667	712.2	2016-11-13	25.2	18.7	90.5	0.202583	9.01937	6.8	2.0014	3.91675	2.32253	1.25645
VIÇOSA-MG	-20.7667	-42.8667	712.2	2016-11-14	21.5	17.5	93.0417	0.638917	6.13882	43.8	1.4588	2.88743	1.42614	0.826754
VIÇOSA-MG	-20.7667	-42.8667	712.2	2016-11-15	29	19.6	84.9583	1.57392	17.1935	15	3.60959	5.00309	4.84285	2.19352
VIÇOSA-MG	-20.7667	-42.8667	712.2	2016-11-16	27.6	18.5	85.0833	1.25913	14.1888	18.8	3.02091	4.78305	3.81417	2.06638
VIÇOSA-MG	-20.7667	-42.8667	712.2	2016-11-17	30.4	20	78.3333	0.71995	17.4257	0	3.75675	5.38961	5.0695	3.27605
VIÇOSA-MG	-20.7667	-42.8667	712.2	2016-11-18	29.6	17.6	86.4583	0.548533	13.8304	18.6	2.94217	5.58115	3.79604	1.91909
VIÇOSA-MG	-20.7667	-42.8667	712.2	2016-11-19	23.6	11.7	68.75	1.10642	23.0299	0	4.08229	4.765	4.91214	3.41067
VIÇOSA-MG	-20.7667	-42.8667	712.2	2016-11-20	26.6	9.9	63.5833	0.564117	26.9264	0	4.62369	5.74723	5.90936	4.08718
VIÇOSA-MG	-20.7667	-42.8667	712.2	2016-11-21	23.8	15.8	77.75	1.28095	13.1024	0	2.81261	4.15367	3.08429	2.6794
VIÇOSA-MG	-20.7667	-42.8667	712.2	2016-11-22	28.1	17.2	81.375	0.536067	12.771	16	2.75765	5.22174	3.38052	2.53731
VIÇOSA-MG	-20.7667	-42.8667	712.2	2016-11-23	21.3	18.2	92.9167	0.548533	6.42775	27.6	1.51416	2.58787	1.50979	0.851089
VIÇOSA-MG	-20.7667	-42.8667	712.2	2016-11-24	29.5	19.2	80.2917	0.311667	21.3711	0	4.28952	5.30049	6.03053	2.87989
VIÇOSA-MG	-20.7667	-42.8667	712.2	2016-11-25	27.5	17.6	78.7917	0.445683	17.9057	0	3.5787	4.97958	4.72128	2.87713
VIÇOSA-MG	-20.7667	-42.8667	712.2	2016-11-26	30.3	19.3	74.5	0.698133	23.7068	0	4.81099	5.54692	6.79928	3.79446
VIÇOSA-MG	-20.7667	-42.8667	712.2	2016-11-27	30.4	18.6	73.6667	0.70125	24.438	0	4.91254	5.70986	6.93362	3.8714
VIÇOSA-MG	-20.7667	-42.8667	712.2	2016-11-28	29.5	18	75.0417	1.01915	24.1121	0	4.82107	5.54172	6.65524	3.5589
VIÇOSA-MG	-20.7667	-42.8667	712.2	2016-11-29	32.9	19.5	69.625	0.800983	22.7883	0	4.90273	6.34007	6.86389	4.77757
VIÇOSA-MG	-20.7667	-42.8667	712.2	2016-11-30	23.6	18	90.375	0.47685	9.29549	24.6	2.02096	3.59847	2.28373	1.21139
VIÇOSA-MG	-20.7667	-42.8667	712.2	2016-12-01	22.3	15.7	82.0833	0.49555	12.0426	0.4	2.43281	3.72725	2.73576	2.0812
VIÇOSA-MG	-20.7667	-42.8667	712.2	2016-12-02	25	16.6	79.9167	0.296083	15.2617	0	3.01085	4.4138	3.74951	2.52766
VIÇOSA-MG	-20.7667	-42.8667	712.2	2016-12-03	28.6	18.3	79.6667	0.8602	17.7657	0	3.6935	5.22672	4.84874	2.86383
VIÇOSA-MG	-20.7667	-42.8667	712.2	2016-12-04	25.8	19.2	83.0833	1.52093	10.2176	23.8	2.46824	4.09024	2.68887	2.29009
VIÇOSA-MG	-20.7667	-42.8667	712.2	2016-12-05	24.6	18.9	90.375	1.18122	9.27188	26.4	2.06781	3.73273	2.36849	1.26216
VIÇOSA-MG	-20.7667	-42.8667	712.2	2016-12-06	32.9	18.4	72.625	0.935	28.0042	3	5.74927	6.54443	8.27655	4.21371
VIÇOSA-MG	-20.7667	-42.8667	712.2	2016-12-07	32.1	18.5	76.2083	0.58905	22.9345	0	4.74113	6.2905	6.6957	3.6117
VIÇOSA-MG	-20.7667	-42.8667	712.2	2016-12-08	31.7	18.5	72.2083	0.935	26.1038	0	5.34842	6.17175	7.56729	4.18544
VIÇOSA-MG	-20.7667	-42.8667	712.2	2016-12-09	30.4	20.2	84.7917	0.51425	13.6699	16.8	3.03214	5.45322	3.99092	2.30871
VIÇOSA-MG	-20.7667	-42.8667	712.2	2016-12-10	26.8	19.6	89.7917	0.60775	10.7832	78.8	2.37386	4.36037	2.91532	1.42298
VIÇOSA-MG	-20.7667	-42.8667	712.2	2016-12-11	31.5	20.8	83.5417	0.969283	16.9753	3.2	3.7441	5.70042	5.10426	2.58362
VIÇOSA-MG	-20.7667	-42.8667	712.2	2016-12-12	29.1	19.7	85.125	0.853967	17.0695	33.6	3.57999	5.13217	4.82548	2.17802
VIÇOSA-MG	-20.7667	-42.8667	712.2	2016-12-13	28.4	20	87.5417	0.866433	11.1471	6.4	2.53015	4.83024	3.12831	1.80943
VIÇOSA-MG	-20.7667	-42.8667	712.2	2016-12-14	27.9	20.4	85	0.6732	12.0886	9	2.70485	4.5602	3.3863	2.17415
VIÇOSA-MG	-20.7667	-42.8667	712.2	2016-12-15	23.1	15.5	92.5833	0.423867	7.52993	25.4	1.68049	4.06096	1.73383	0.873308
VIÇOSA-MG	-20.7667	-42.8667	712.2	2016-12-16	20	15.5	88.75	0.473733	8.12404	0.4	1.75392	2.99507	1.74116	1.2336
VIÇOSA-MG	-20.7667	-42.8667	712.2	2016-12-17	25.6	15.2	85.6667	0.4114	14.9252	1.4	2.93134	4.89375	3.60546	1.7726
VIÇOSA-MG	-20.7667	-42.8667	712.2	2016-12-18	27.8	17.3	83.3333	0.45815	20.6226	0.4	4.02123	5.195	5.43764	2.261
VIÇOSA-MG	-20.7667	-42.8667	712.2	2016-12-19	28.1	15.5	80.7083	0.704367	21.2346	12.8	4.09014	5.58599	5.43528	2.5352
VIÇOSA-MG	-20.7667	-42.8667	712.2	2016-12-20	29.4	16.2	79.25	0.788517	26.7382	0.2	5.0913	5.86262	7.11889	2.84463
VIÇOSA-MG	-20.7667	-42.8667	712.2	2016-12-21	28.1	17.3	72	1.40562	22.9493	0.2	4.65531	5.29043	6.08653	3.82249
VIÇOSA-MG	-20.7667	-42.8667	712.2	2016-12-22	30.8	17.3	74.9167	0.8228	25.3322	0	5.05762	6.11249	7.07013	3.62088
VIÇOSA-MG	-20.7667	-42.8667	712.2	2016-12-23	30.3	18.3	72.875	0.810333	25.5082	0	5.11079	5.79758	7.18482	3.95562
VIÇOSA-MG	-20.7667	-42.8667	712.2	2016-12-24	32.6	17.7	74.1667	0.685667	26.5424	6.8	5.39001	6.59075	7.70808	3.89828
VIÇOSA-MG	-20.7667	-42.8667	712.2	2016-12-25	32	17.3	79.7083	0.688783	24.3032	0.8	4.9201	6.47002	6.93286	3.00129
VIÇOSA-MG	-20.7667	-42.8667	712.2	2016-12-26	30.9	17.8	78.2917	0.66385	23.9074	0	4.80621	6.06429	6.7462	3.17214
VIÇOSA-MG	-20.7667	-42.8667	712.2	2016-12-27	30.9	18.7	76.5417	0.835267	26.5302	0	5.3193	5.91424	7.60906	3.49066
VIÇOSA-MG	-20.7667	-42.8667	712.2	2016-12-28	31.1	18.3	72.6667	0.975517	27.5568	0	5.53743	6.043	7.87516	4.05095
VIÇOSA-MG	-20.7667	-42.8667	712.2	2016-12-29	32.1	16.4	67.625	0.891367	29.3728	0	5.83381	6.62079	8.25823	4.71166
VIÇOSA-MG	-20.7667	-42.8667	712.2	2016-12-30	33.6	18.3	69.75	0.7854	25.798	0	5.41567	6.79891	7.70411	4.71156
VIÇOSA-MG	-20.7667	-42.8667	712.2	2016-12-31	30.8	19.2	70.5	1.15628	27.0061	0	5.5358	5.79022	7.8011	4.425
VIÇOSA-MG	-20.7667	-42.8667	712.2	2017-01-01	32.2	17.2	68.7917	1.01292	28.0415	0	5.69612	6.53656	8.01369	4.62524
VIÇOSA-MG	-20.7667	-42.8667	712.2	2017-01-02	34.3	18.5	67	0.5236	23.8116	0	5.04038	6.97499	7.22105	5.23108
VIÇOSA-MG	-20.7667	-42.8667	712.2	2017-01-03	32.7	20.2	78.3333	0.423867	17.463	4.6	3.82766	6.20904	5.30478	3.44123
VIÇOSA-MG	-20.7667	-42.8667	712.2	2017-01-04	31.6	17.6	74.875	0.900717	25.3232	0.2	5.14027	6.29411	7.21081	3.70869
VIÇOSA-MG	-20.7667	-42.8667	712.2	2017-01-05	31.7	18.7	69.75	0.978633	27.3336	0	5.59485	6.14862	7.95191	4.57387
VIÇOSA-MG	-20.7667	-42.8667	712.2	2017-01-06	31.8	18.8	77.2917	0.772933	19.3703	0	4.15738	6.16034	5.65514	3.44725
VIÇOSA-MG	-20.7667	-42.8667	712.2	2017-01-07	30.3	18.8	77.0833	0.807217	23.4382	4.2	4.75735	5.69064	6.66202	3.3759
VIÇOSA-MG	-20.7667	-42.8667	712.2	2017-01-08	30.6	19.2	67.3333	1.09707	26.6398	0	5.48114	5.70987	7.6679	4.88042
VIÇOSA-MG	-20.7667	-42.8667	712.2	2017-01-09	30.4	20.2	66.75	1.18745	21.5864	0	4.76254	5.44872	6.30213	5.04753
VIÇOSA-MG	-20.7667	-42.8667	712.2	2017-01-10	32.2	18.8	75.5833	0.984867	23.6327	3	4.96311	6.27066	6.94814	3.73612
VIÇOSA-MG	-20.7667	-42.8667	712.2	2017-01-11	31.1	18.8	78.875	0.913183	20.7085	0	4.34737	5.92789	5.97129	3.16242
VIÇOSA-MG	-20.7667	-42.8667	712.2	2017-01-12	32.1	18.8	80.4583	0.548533	19.0444	23	4.04547	6.23227	5.58937	2.98425
VIÇOSA-MG	-20.7667	-42.8667	712.2	2017-01-13	24.5	20.2	89.0417	0.498667	8.09177	7.8	1.89566	3.28745	2.11695	1.47413
VIÇOSA-MG	-20.7667	-42.8667	712.2	2017-01-14	25.5	20.1	87.375	0.707483	9.77664	1	2.22364	3.72264	2.60298	1.73077
VIÇOSA-MG	-20.7667	-42.8667	712.2	2017-01-15	28.5	20.3	81.875	1.39003	18.1943	0.2	3.8514	4.76451	5.14344	2.65389
VIÇOSA-MG	-20.7667	-42.8667	712.2	2017-01-16	27.4	20.3	82.0833	1.31212	14.8385	0.2	3.25716	4.37217	4.11087	2.5653
VIÇOSA-MG	-20.7667	-42.8667	712.2	2017-01-17	29.5	18.4	71.0833	1.39315	27.9946	0	5.56742	5.47528	7.78441	4.15724
VIÇOSA-MG	-20.7667	-42.8667	712.2	2017-01-18	29.7	17.4	69.4167	1.43055	27.8802	0	5.5496	5.7034	7.63793	4.32528
VIÇOSA-MG	-20.7667	-42.8667	712.2	2017-01-19	29.7	15.9	74.375	0.707483	24.7176	0	4.7851	5.92611	6.58093	3.51294
VIÇOSA-MG	-20.7667	-42.8667	712.2	2017-01-20	29.3	17.9	76.0833	0.6919	21.234	0	4.27536	5.48702	5.82809	3.38941
VIÇOSA-MG	-20.7667	-42.8667	712.2	2017-01-21	30.2	18.5	78.625	0.445683	17.3646	7.4	3.6378	5.65373	4.89997	3.12343
VIÇOSA-MG	-20.7667	-42.8667	712.2	2017-01-22	29.1	19.2	80.1667	0.51425	18.1318	10.6	3.74476	5.17054	5.07916	2.87471
VIÇOSA-MG	-20.7667	-42.8667	712.2	2017-01-23	29.1	17.3	77.5833	0.648267	20.1752	0	4.04791	5.51102	5.45451	3.12476
VIÇOSA-MG	-20.7667	-42.8667	712.2	2017-01-24	28.9	17.3	79.6667	0.791633	17.866	0	3.66937	5.44454	4.81184	2.8226
VIÇOSA-MG	-20.7667	-42.8667	712.2	2017-01-25	29.6	18.7	76.5	0.98175	23.0989	0	4.66546	5.40673	6.47056	3.40617
VIÇOSA-MG	-20.7667	-42.8667	712.2	2017-01-26	30.4	18.6	70.6667	1.33705	27.6322	0	5.57944	5.6654	7.83989	4.31244
VIÇOSA-MG	-20.7667	-42.8667	712.2	2017-01-27	30	16.6	73.4167	0.947467	25.8956	0	5.06062	5.85845	7.02768	3.72096
VIÇOSA-MG	-20.7667	-42.8667	712.2	2017-01-28	30.6	16.9	71.0417	0.68255	27.2489	0	5.29053	5.98049	7.52102	4.12928
VIÇOSA-MG	-20.7667	-42.8667	712.2	2017-01-29	30.1	18.4	77	0.333483	17.2833	0	3.58641	5.58547	4.85926	3.34728
VIÇOSA-MG	-20.7667	-42.8667	712.2	2017-01-30	30.6	19.3	77.8333	0.3366	20.5963	4.2	4.20646	5.5725	5.93894	3.31835
VIÇOSA-MG	-20.7667	-42.8667	712.2	2017-01-31	29.3	18.7	77.375	0.395817	19.1936	0.2	3.89128	5.26932	5.347	3.25936
VIÇOSA-MG	-20.7667	-42.8667	712.2	2017-02-01	28.9	17.8	79.5	0.670083	19.06	0	3.85297	5.30832	5.1824	2.8754
VIÇOSA-MG	-20.7667	-42.8667	712.2	2017-02-02	30	17.3	81.3333	0.8041	15.0967	0	3.24322	5.71057	4.15134	2.65084
VIÇOSA-MG	-20.7667	-42.8667	712.2	2017-02-03	26.6	19.5	87.6667	0.726183	9.90721	0.4	2.24304	4.20126	2.66321	1.70851
VIÇOSA-MG	-20.7667	-42.8667	712.2	2017-02-04	27.7	19.2	84.2917	0.782283	11.2136	1.2	2.53258	4.63418	3.0605	2.21243
VIÇOSA-MG	-20.7667	-42.8667	712.2	2017-02-05	28.3	18.9	82.4167	0.941233	12.1783	0.2	2.75305	4.88271	3.34257	2.49187
VIÇOSA-MG	-20.7667	-42.8667	712.2	2017-02-06	28.3	19.6	84.5833	0.935	14.9113	32.8	3.17299	4.72875	4.14636	2.21639
VIÇOSA-MG	-20.7667	-42.8667	712.2	2017-02-07	30.2	20.4	79.75	0.695017	16.0625	1	3.49734	5.17165	4.68942	3.07406
VIÇOSA-MG	-20.7667	-42.8667	712.2	2017-02-08	30.3	19.6	83.0417	0.43945	20.2954	2.2	4.1448	5.34996	5.85218	2.53867
VIÇOSA-MG	-20.7667	-42.8667	712.2	2017-02-09	28.6	17.9	80.375	0.408283	22.7358	8.6	4.39032	5.12727	6.15848	2.74129
VIÇOSA-MG	-20.7667	-42.8667	712.2	2017-02-10	28.7	18.3	77.625	0.648267	22.4597	0	4.39892	5.07552	6.14141	3.1579
VIÇOSA-MG	-20.7667	-42.8667	712.2	2017-02-11	30.3	18.6	76.25	0.7854	26.5382	0.6	5.20037	5.49593	7.51586	3.48456
VIÇOSA-MG	-20.7667	-42.8667	712.2	2017-02-12	29.7	19	75	0.903833	21.5421	0	4.40423	5.23229	6.07878	3.65313
VIÇOSA-MG	-20.7667	-42.8667	712.2	2017-02-13	29.1	17.4	76.4167	0.819683	19.8845	0	4.00904	5.31696	5.38615	3.29421
VIÇOSA-MG	-20.7667	-42.8667	712.2	2017-02-14	29	16.3	83.5	0.367767	15.1474	6.6	3.08559	5.44635	4.00954	2.24782
VIÇOSA-MG	-20.7667	-42.8667	712.2	2017-02-15	29.4	18.1	79.375	0.445683	19.5772	0.2	3.91173	5.26497	5.40354	2.941
VIÇOSA-MG	-20.7667	-42.8667	712.2	2017-02-16	30.2	19.5	79.375	0.249333	15.1226	0	3.19979	5.2465	4.34505	3.07522
VIÇOSA-MG	-20.7667	-42.8667	712.2	2017-02-17	32.1	18.7	74.625	0.595283	21.9756	0	4.526	5.93255	6.43834	3.86739
VIÇOSA-MG	-20.7667	-42.8667	712.2	2017-02-18	31.9	18.8	74.1667	0.62645	23.7782	0	4.82531	5.8444	6.95422	3.92944
VIÇOSA-MG	-20.7667	-42.8667	712.2	2017-02-19	32.3	17.5	76.0417	0.464383	20.8791	0	4.26367	6.13157	6.00977	3.57939
VIÇOSA-MG	-20.7667	-42.8667	712.2	2017-02-20	31.3	20.2	78.625	0.414517	18.483	2	3.87811	5.40163	5.4816	3.30316
VIÇOSA-MG	-20.7667	-42.8667	712.2	2017-02-21	29.5	17.8	76.5	0.3179	18.4761	0	3.68678	5.26412	5.08064	3.33722
VIÇOSA-MG	-20.7667	-42.8667	712.2	2017-02-22	29.7	18.4	76.2083	0.592167	17.8636	0	3.68155	5.20891	4.98566	3.43443
VIÇOSA-MG	-20.7667	-42.8667	712.2	2017-02-23	31	19.3	70.125	0.8228	23.4706	0	4.793	5.4243	6.816	4.50818
VIÇOSA-MG	-20.7667	-42.8667	712.2	2017-02-24	29.9	17.3	76.0833	1.0285	23.1213	0	4.56091	5.41028	6.34611	3.38941
VIÇOSA-MG	-20.7667	-42.8667	712.2	2017-02-25	30.7	17.5	76.125	0.751117	18.5364	0	3.83957	5.58794	5.18297	3.45349
VIÇOSA-MG	-20.7667	-42.8667	712.2	2017-02-26	27.6	18.7	79.4583	0.613983	10.8958	0	2.46862	4.47082	2.94016	2.85746
VIÇOSA-MG	-20.7667	-42.8667	712.2	2017-02-27	27.9	17.8	84.4583	0.8228	14.9875	22.4	3.06524	4.71321	3.99806	2.13507
VIÇOSA-MG	-20.7667	-42.8667	712.2	2017-02-28	26.9	18.1	86.1667	0.679433	12.1347	5.8	2.55592	4.3478	3.19336	1.87269
VIÇOSA-MG	-20.7667	-42.8667	712.2	2017-03-01	29.1	19.6	80.25	1.05343	17.4942	0.2	3.64947	4.67828	4.93652	2.88598
VIÇOSA-MG	-20.7667	-42.8667	712.2	2017-03-02	30.8	18.7	77.9583	0.7854	23.4105	0	4.63951	5.31162	6.70227	3.27327
VIÇOSA-MG	-20.7667	-42.8667	712.2	2017-03-03	30.2	19.3	77.0417	0.894483	20.6058	0	4.19927	5.02372	5.89931	3.4094
VIÇOSA-MG	-20.7667	-42.8667	712.2	2017-03-04	29.4	17.9	77.4583	0.7106	19.7682	0	3.92258	5.00879	5.43593	3.20113
VIÇOSA-MG	-20.7667	-42.8667	712.2	2017-03-05	31.9	18.4	79.625	0.66385	17.6868	0	3.70782	5.60282	5.13637	3.07462
VIÇOSA-MG	-20.7667	-42.8667	712.2	2017-03-06	33.5	19.2	75.4583	0.43945	21.4013	0.2	4.41699	5.90557	6.47911	3.88272
VIÇOSA-MG	-20.7667	-42.8667	712.2	2017-03-07	31.9	20	82.5833	0.43945	18.0135	21.4	3.75818	5.31828	5.3794	2.71272
VIÇOSA-MG	-20.7667	-42.8667	712.2	2017-03-08	30	18.6	85.375	0.492433	17.7217	24.8	3.5582	4.98977	4.99162	2.13275
VIÇOSA-MG	-20.7667	-42.8667	712.2	2017-03-09	26.7	18.8	86.9167	0.479967	13.6948	1.6	2.76309	3.98517	3.63912	1.78985
VIÇOSA-MG	-20.7667	-42.8667	712.2	2017-03-10	29.2	18.7	79.3333	0.741767	19.6162	0	3.88091	4.71151	5.45465	2.97117
VIÇOSA-MG	-20.7667	-42.8667	712.2	2017-03-11	30.3	16.8	75.875	0.7667	24.4816	0	4.64518	5.26973	6.70688	3.41191
VIÇOSA-MG	-20.7667	-42.8667	712.2	2017-03-12	29.3	16.3	77.375	0.75735	20.3326	0	3.91204	5.0565	5.41343	3.10167
VIÇOSA-MG	-20.7667	-42.8667	712.2	2017-03-13	32.4	15.4	73.8333	0.5049	23.7436	0	4.55601	5.91412	6.59013	3.7542
VIÇOSA-MG	-20.7667	-42.8667	712.2	2017-03-14	29.9	19.5	81.6667	0.2618	11.6012	0	2.51425	4.69443	3.31538	2.7171
VIÇOSA-MG	-20.7667	-42.8667	712.2	2017-03-15	29.8	17.3	75.125	0.442567	22.8771	0	4.29791	4.98571	6.2673	3.51798
VIÇOSA-MG	-20.7667	-42.8667	712.2	2017-03-16	29	18.1	78.2917	0.55165	18.8789	2.8	3.67552	4.63527	5.17199	3.07013
VIÇOSA-MG	-20.7667	-42.8667	712.2	2017-03-17	31.1	16.3	76.9167	0.6358	20.2884	0	3.96317	5.39667	5.58941	3.28479
VIÇOSA-MG	-20.7667	-42.8667	712.2	2017-03-18	31.8	18.3	77.25	0.264917	17.066	0	3.45182	5.29782	4.93854	3.41933
VIÇOSA-MG	-20.7667	-42.8667	712.2	2017-03-19	23.9	19.6	89.75	0.221283	7.49623	19.6	1.68161	2.74704	1.9149	1.34412
VIÇOSA-MG	-20.7667	-42.8667	712.2	2017-03-20	22.2	18	90.7083	0.218167	8.0384	7.4	1.70805	2.58955	1.91703	1.13396
VIÇOSA-MG	-20.7667	-42.8667	712.2	2017-03-21	26.9	15.2	80.1667	0.511133	22.5094	0.4	3.94254	4.40955	5.58799	2.52352
VIÇOSA-MG	-20.7667	-42.8667	712.2	2017-03-22	27.8	15.2	78.7917	0.367767	22.8826	0	4.03019	4.60693	5.78651	2.75146
VIÇOSA-MG	-20.7667	-42.8667	712.2	2017-03-23	27.6	14.7	77.625	0.34595	18.5782	0.2	3.36156	4.5976	4.63117	2.85929
VIÇOSA-MG	-20.7667	-42.8667	712.2	2017-03-24	28.6	15.1	77.875	0.311667	18.63	0	3.41853	4.76441	4.77817	2.91376
VIÇOSA-MG	-20.7667	-42.8667	712.2	2017-03-25	30.6	14.5	77.375	0.3927	21.1124	0	3.88842	5.26866	5.5668	3.06931
VIÇOSA-MG	-20.7667	-42.8667	712.2	2017-03-26	29.5	17.6	83.75	0.520483	17.4735	1.6	3.38076	4.61861	4.78696	2.29817
VIÇOSA-MG	-20.7667	-42.8667	712.2	2017-03-27	25.9	19.2	84.9167	0.389583	6.999	0	1.66246	3.36463	1.84546	2.04621
VIÇOSA-MG	-20.7667	-42.8667	712.2	2017-03-28	22.6	18	88.2917	0.277383	7.24146	1.2	1.59242	2.61897	1.74186	1.44159
VIÇOSA-MG	-20.7667	-42.8667	712.2	2017-03-29	26.4	15.5	77.7083	0.4488	22.5175	0	3.85591	4.07905	5.56684	2.824
VIÇOSA-MG	-20.7667	-42.8667	712.2	2017-03-30	27.2	13.2	74	0.34595	23.7534	0	3.94443	4.50968	5.68924	3.18714
VIÇOSA-MG	-20.7667	-42.8667	712.2	2017-03-31	27.7	14	75.375	0.398933	18.2215	0	3.24994	4.51347	4.48604	3.10603
VIÇOSA-MG	-20.7667	-42.8667	712.2	2017-04-01	26.8	12	72.375	0.561	21.9128	0	3.65886	4.49112	5.06814	3.26753
VIÇOSA-MG	-20.7667	-42.8667	712.2	2017-04-02	27.1	11.4	77.375	0.246217	15.485	0	2.72165	4.58225	3.5576	2.65807
VIÇOSA-MG	-20.7667	-42.8667	712.2	2017-04-03	28.5	13.4	79.0417	0.311667	17.1595	0	3.07877	4.67455	4.24222	2.65509
VIÇOSA-MG	-20.7667	-42.8667	712.2	2017-04-04	29.7	14.7	76.8333	0.4862	20.4823	0	3.68895	4.78306	5.32694	3.0967
VIÇOSA-MG	-20.7667	-42.8667	712.2	2017-04-05	28.9	15.5	76.7083	0.772933	20.0302	0	3.65838	4.49587	5.20935	3.11341
VIÇOSA-MG	-20.7667	-42.8667	712.2	2017-04-06	29.3	15.6	79.7917	0.7293	17.6034	0	3.30426	4.54895	4.62346	2.72995
VIÇOSA-MG	-20.7667	-42.8667	712.2	2017-04-07	29.1	18.1	79.9167	0.6545	13.1962	0	2.70781	4.16916	3.62197	2.84616
VIÇOSA-MG	-20.7667	-42.8667	712.2	2017-04-08	29.9	19	81.7917	0.601517	14.7616	13.6	2.96876	4.21156	4.18061	2.67149
VIÇOSA-MG	-20.7667	-42.8667	712.2	2017-04-09	28.4	19.5	86.375	0.3553	14.3793	10	2.80598	3.73931	3.99844	1.95881
VIÇOSA-MG	-20.7667	-42.8667	712.2	2017-04-10	28.7	18.8	84.5	0.30855	11.6951	0.2	2.37346	3.90256	3.22798	2.2102
VIÇOSA-MG	-20.7667	-42.8667	712.2	2017-04-11	30.6	18	80.5	0.296083	18.59	0	3.48894	4.43545	5.2362	2.84367
VIÇOSA-MG	-20.7667	-42.8667	712.2	2017-04-12	29.3	18.3	82.9167	0.436333	13.3008	0	2.64375	4.07152	3.67803	2.44098
VIÇOSA-MG	-20.7667	-42.8667	712.2	2017-04-13	26.4	17.2	77.7083	0.623333	14.9104	0	2.79125	3.52404	3.81651	2.92945
VIÇOSA-MG	-20.7667	-42.8667	712.2	2017-04-14	26.8	16	83.5833	0.180767	12.4412	0	2.32171	3.75773	3.13332	2.12067
VIÇOSA-MG	-20.7667	-42.8667	712.2	2017-04-15	29.3	17	81.625	0.367767	15.6711	0	2.93424	4.16486	4.22873	2.55606
VIÇOSA-MG	-20.7667	-42.8667	712.2	2017-04-16	27.7	17.2	80.75	0.666967	15.6206	0	2.90993	3.76022	4.10268	2.60049
VIÇOSA-MG	-20.7667	-42.8667	712.2	2017-04-17	31.5	14.6	76.0833	0.302317	18.6382	0	3.36532	4.81327	5.01021	3.31313
VIÇOSA-MG	-20.7667	-42.8667	712.2	2017-04-18	25.6	18.3	81.7083	0.49555	9.62848	4	1.99233	3.0602	2.47938	2.41922
VIÇOSA-MG	-20.7667	-42.8667	712.2	2017-04-19	23.1	15.9	81.0417	0.221283	8.72422	0	1.71293	2.8351	2.02677	2.25253
VIÇOSA-MG	-20.7667	-42.8667	712.2	2017-04-20	26.7	14	78.7917	0.34595	14.1634	0	2.49866	3.8285	3.41414	2.61705
VIÇOSA-MG	-20.7667	-42.8667	712.2	2017-04-21	25.7	13.7	78.9583	0.86955	16.3635	0	2.81698	3.63657	3.83514	2.52259
VIÇOSA-MG	-20.7667	-42.8667	712.2	2017-04-22	28.4	15.3	80.125	0.704367	15.3215	6.4	2.81342	3.99379	3.92962	2.61745
VIÇOSA-MG	-20.7667	-42.8667	712.2	2017-04-23	25.7	16.6	82.625	0.3927	11.6421	0	2.17746	3.25066	2.90215	2.22034
VIÇOSA-MG	-20.7667	-42.8667	712.2	2017-04-24	24	16.6	86.2083	0.305433	10.2668	0	1.91883	2.85052	2.46958	1.6981
VIÇOSA-MG	-20.7667	-42.8667	712.2	2017-04-25	27	16.5	81.7083	0.610867	14.9604	0	2.68849	3.50403	3.82163	2.39865
VIÇOSA-MG	-20.7667	-42.8667	712.2	2017-04-26	25.4	16.4	85.5833	0.956817	7.5419	0	1.68164	3.15578	1.86066	1.82239
VIÇOSA-MG	-20.7667	-42.8667	712.2	2017-04-28	21.2	18	94	0.330367	3.06194	6.2	0.90249	1.79737	0.714483	0.716098
VIÇOSA-MG	-20.7667	-42.8667	712.2	2017-04-29	19.3	16.3	90.5417	0.199467	4.19315	0	1.03427	1.64692	0.900842	1.03957
VIÇOSA-MG	-20.7667	-42.8667	712.2	2017-04-30	21.8	15.3	85.2083	0.296083	7.90335	0.2	1.52911	2.46096	1.75887	1.68323
VIÇOSA-MG	-20.7667	-42.8667	712.2	2017-05-01	22.4	13.6	81.2917	0.2244	8.69794	0	1.60219	2.80389	1.88652	2.0755
VIÇOSA-MG	-20.7667	-42.8667	712.2	2017-05-02	23.3	14.2	83.0833	0.27115	10.202	0	1.80793	2.89435	2.29141	1.94277
VIÇOSA-MG	-20.7667	-42.8667	712.2	2017-05-03	25.2	15.1	83.875	0.305433	8.86559	0	1.70528	3.14802	2.11886	1.97227
VIÇOSA-MG	-20.7667	-42.8667	712.2	2017-05-04	26.3	11.8	83.3333	0.30855	13.837	0	2.27639	3.64188	3.15052	1.9404
VIÇOSA-MG	-20.7667	-42.8667	712.2	2017-05-05	26.4	13.2	83.125	0.5049	13.1549	0	2.25416	3.52562	3.09667	2.03213
VIÇOSA-MG	-20.7667	-42.8667	712.2	2017-05-06	24.2	13.3	85.7083	0.339717	9.21423	0.2	1.6776	3.09698	2.06955	1.64131
VIÇOSA-MG	-20.7667	-42.8667	712.2	2017-05-07	26.6	15	80.5833	0.398933	15.0479	0	2.51613	3.35546	3.697	2.44375
VIÇOSA-MG	-20.7667	-42.8667	712.2	2017-05-08	26.5	13.1	81.5	0.511133	14.8746	0	2.44888	3.49379	3.50148	2.22781
VIÇOSA-MG	-20.7667	-42.8667	712.2	2017-05-09	26.6	12.3	81.3333	0.648267	15.5212	0	2.52256	3.55628	3.59783	2.2129
VIÇOSA-MG	-20.7667	-42.8667	712.2	2017-05-10	27.9	12.9	81.7083	0.311667	13.0581	0	2.23015	3.71519	3.15443	2.26212
VIÇOSA-MG	-20.7667	-42.8667	712.2	2017-05-11	26.4	16.3	75.125	0.4675	17.1078	0	2.77942	3.10787	4.29981	3.20637
VIÇOSA-MG	-20.7667	-42.8667	712.2	2017-05-12	25.2	11.9	77.4583	0.398933	16.5512	0	2.50139	3.29404	3.68343	2.56515
VIÇOSA-MG	-20.7667	-42.8667	712.2	2017-05-13	24	9.1	83.5417	0.623333	12.1727	0	1.9283	3.27776	2.45869	1.70482
VIÇOSA-MG	-20.7667	-42.8667	712.2	2017-05-14	28.7	11.7	76.5417	0.726183	17.017	0	2.79341	3.85351	4.07579	2.87558
VIÇOSA-MG	-20.7667	-42.8667	712.2	2017-05-15	28.2	15.5	73.375	0.473733	15.1934	0	2.58585	3.45794	3.89675	3.50639
VIÇOSA-MG	-20.7667	-42.8667	712.2	2017-05-18	20.4	15.7	88.5833	0.1309	5.15302	0.4	1.10597	1.87458	1.1203	1.26951
VIÇOSA-MG	-20.7667	-42.8667	712.2	2017-05-20	21.5	16.5	91.5	0.751117	5.40469	13.2	1.17682	1.9665	1.22781	0.98736
VIÇOSA-MG	-20.7667	-42.8667	712.2	2017-05-21	23.5	17.2	89.375	0.414517	6.92042	0.4	1.38548	2.27817	1.6682	1.3111
VIÇOSA-MG	-20.7667	-42.8667	712.2	2017-05-24	26	14.4	85.2917	0.377117	11.297	0	1.91466	3.04014	2.70576	1.80298
VIÇOSA-MG	-20.7667	-42.8667	712.2	2017-05-25	23.3	17	87.4583	0.4488	7.58003	0.2	1.46179	2.22849	1.81162	1.53399
VIÇOSA-MG	-20.7667	-42.8667	712.2	2017-05-26	22.7	15.3	86.1667	0.64515	6.96503	0	1.39245	2.33288	1.58228	1.60688
VIÇOSA-MG	-20.7667	-42.8667	712.2	2017-05-27	25	11.3	85.2917	0.442567	15.5458	0.2	2.26305	3.08916	3.39574	1.64315
VIÇOSA-MG	-20.7667	-42.8667	712.2	2017-05-30	24.7	9.2	83.4167	0.2992	13.0146	0.2	1.90827	3.14255	2.68227	1.751
VIÇOSA-MG	-20.7667	-42.8667	712.2	2017-05-31	25.5	12.1	78.7917	0.34595	14.9499	0	2.20864	3.06738	3.36549	2.44121
VIÇOSA-MG	-20.7667	-42.8667	712.2	2017-06-04	25.3	17.1	79.875	1.11265	11.0444	0	2.07538	2.52692	2.75883	2.57734
VIÇOSA-MG	-20.7667	-42.8667	712.2	2017-06-05	25.4	13.4	84.2083	0.688783	13.9758	0	2.16049	2.90823	3.23243	1.86786
VIÇOSA-MG	-20.7667	-42.8667	712.2	2017-06-06	28.7	12.8	80.4583	0.370883	15.8057	0	2.45097	3.46065	3.87503	2.45412
VIÇOSA-MG	-20.7667	-42.8667	712.2	2017-06-07	28.9	12	79.5	0.377117	15.939	0.2	2.45052	3.53194	3.85856	2.54081
VIÇOSA-MG	-20.7667	-42.8667	712.2	2017-06-08	25.7	13.1	82.625	0.863317	14.6519	0	2.26219	2.95962	3.38879	2.05514
VIÇOSA-MG	-20.7667	-42.8667	712.2	2017-06-09	28	13.7	80.375	0.657617	15.8323	0	2.49409	3.26935	3.89784	2.47537
VIÇOSA-MG	-20.7667	-42.8667	712.2	2017-06-13	24.7	16.3	85.125	0.6545	8.6788	0.2	1.61065	2.46719	2.10545	1.8477
VIÇOSA-MG	-20.7667	-42.8667	712.2	2017-06-14	22.7	14.6	91.4583	0.230633	5.61576	5.2	1.12524	2.30294	1.25555	0.976478
VIÇOSA-MG	-20.7667	-42.8667	712.2	2017-06-16	25.1	13	83.25	0.268033	13.0791	0	1.96207	2.84012	2.97796	1.9501
VIÇOSA-MG	-20.7667	-42.8667	712.2	2017-06-17	24	11.7	84.9583	0.442567	11.0444	0.2	1.71215	2.76826	2.37842	1.6571
VIÇOSA-MG	-20.7667	-42.8667	712.2	2017-06-18	25.1	9.4	83.375	0.423867	12.3643	0	1.8335	3.07321	2.58637	1.7806
VIÇOSA-MG	-20.7667	-42.8667	712.2	2017-06-20	24.6	13.2	79.125	0.274267	10.5834	0	1.69287	2.74035	2.39339	2.41383
VIÇOSA-MG	-20.7667	-42.8667	712.2	2017-06-21	22.7	14.4	84.5	0.283617	8.35285	0	1.43594	2.31581	1.85891	1.76384
VIÇOSA-MG	-20.7667	-42.8667	712.2	2017-06-22	23.9	13.4	80.75	0.417633	12.9469	0	1.94045	2.61214	2.89461	2.20065
VIÇOSA-MG	-20.7667	-42.8667	712.2	2017-06-24	23.7	13	85.25	0.2992	11.5452	0.2	1.76015	2.61702	2.54562	1.66311
VIÇOSA-MG	-20.7667	-42.8667	712.2	2017-06-25	23.1	11.4	81	0.386467	14.5225	0.2	2.0078	2.65488	3.03783	2.03497
VIÇOSA-MG	-20.7667	-42.8667	712.2	2017-06-26	22.8	12.4	85.1667	0.361533	10.816	0.2	1.65794	2.52996	2.30142	1.61514
VIÇOSA-MG	-20.7667	-42.8667	712.2	2017-06-27	23.2	10	82.5417	0.314783	11.4842	0.2	1.68523	2.77228	2.32554	1.81276
VIÇOSA-MG	-20.7667	-42.8667	712.2	2017-06-28	26	15.6	79.9583	0.374	11.837	0.4	1.94713	2.76417	2.90813	2.52241
VIÇOSA-MG	-20.7667	-42.8667	712.2	2017-06-29	24.3	9.6	76.0417	0.57035	16.0838	0	2.21049	2.96218	3.31483	2.52972
VIÇOSA-MG	-20.7667	-42.8667	712.2	2017-06-30	25.4	8.6	75.9167	0.43945	14.1299	0	2.0261	3.1757	2.9194	2.54898
VIÇOSA-MG	-20.7667	-42.8667	712.2	2017-07-01	25.9	7.3	74.125	0.268033	15.5704	0	2.09792	3.30823	3.15299	2.68669
VIÇOSA-MG	-20.7667	-42.8667	712.2	2017-07-02	21.5	12.5	75.0833	0.732417	7.48967	0	1.49372	2.33198	1.54745	2.63718
VIÇOSA-MG	-20.7667	-42.8667	712.2	2017-07-03	19.6	10	73.7917	0.5049	12.8261	0.4	1.76778	2.26041	2.3599	2.4909
VIÇOSA-MG	-20.7667	-42.8667	712.2	2017-07-04	19.2	8.5	80.25	0.395817	12.3781	0	1.64345	2.32154	2.15656	1.78855
VIÇOSA-MG	-20.7667	-42.8667	712.2	2017-07-05	20.4	8.7	86.9583	0.30855	11.8944	0	1.62037	2.48668	2.15789	1.22399
VIÇOSA-MG	-20.7667	-42.8667	712.2	2017-07-06	21.2	10.7	84.5	0.277383	8.64641	0.2	1.38837	2.46336	1.6931	1.55952
VIÇOSA-MG	-20.7667	-42.8667	712.2	2017-07-07	21.6	10.8	84.125	0.3553	12.1855	0.2	1.74304	2.52301	2.41742	1.61681
VIÇOSA-MG	-20.7667	-42.8667	712.2	2017-07-08	23.8	11	81.0833	0.32725	12.6094	0	1.86283	2.85108	2.65711	2.04046
VIÇOSA-MG	-20.7667	-42.8667	712.2	2017-07-09	24.1	9.1	82.9167	0.27115	14.3234	0.2	1.99262	3.02455	2.90046	1.77382
VIÇOSA-MG	-20.7667	-42.8667	712.2	2017-07-10	24	12.8	81.5417	0.292967	12.6695	0.2	1.91645	2.75822	2.80002	2.08604
VIÇOSA-MG	-20.7667	-42.8667	712.2	2017-07-11	24.4	8.8	80.8333	0.370883	13.8702	0	1.97853	3.10275	2.80869	1.99014
VIÇOSA-MG	-20.7667	-42.8667	712.2	2017-07-12	25	9.1	83.5	0.264917	11.7505	0	1.77981	3.18347	2.43382	1.75052
VIÇOSA-MG	-20.7667	-42.8667	712.2	2017-07-13	24.5	12	81.5	0.324133	12.5071	0.2	1.91729	2.92947	2.74485	2.07632
VIÇOSA-MG	-20.7667	-42.8667	712.2	2017-07-14	23.5	11.5	83.0833	0.32725	12.4938	0	1.87443	2.8202	2.64559	1.83334
VIÇOSA-MG	-20.7667	-42.8667	712.2	2017-07-15	21.1	11.5	82.0417	0.679433	10.0793	0	1.63672	2.44538	2.00996	1.83788
VIÇOSA-MG	-20.7667	-42.8667	712.2	2017-07-16	21.9	10.3	82.0417	0.704367	10.9028	0.2	1.71885	2.68212	2.15174	1.82012
VIÇOSA-MG	-20.7667	-42.8667	712.2	2017-07-17	25.5	14.5	71.875	0.483083	11.3987	0	1.98272	2.92337	2.70669	3.41719
VIÇOSA-MG	-20.7667	-42.8667	712.2	2017-07-18	23.5	12.5	79.125	0.352183	7.97694	0	1.47117	2.77953	1.73014	2.31587
VIÇOSA-MG	-20.7667	-42.8667	712.2	2017-07-19	22.3	11.3	80.1667	0.408283	11.4417	0	1.77356	2.69719	2.34045	2.07922
VIÇOSA-MG	-20.7667	-42.8667	712.2	2017-07-20	24.4	11.3	79.2083	0.36465	14.1925	0	2.11644	3.04528	3.05636	2.29056
VIÇOSA-MG	-20.7667	-42.8667	712.2	2017-07-21	25.6	9.2	78	0.445683	15.4946	0	2.27341	3.3786	3.26508	2.37304
VIÇOSA-MG	-20.7667	-42.8667	712.2	2017-07-22	27.1	8.7	71.7083	0.333483	16.5291	0	2.40768	3.6453	3.56804	3.1241
VIÇOSA-MG	-20.7667	-42.8667	712.2	2017-07-23	25.3	8.9	73.2917	0.386467	17.4223	0	2.44307	3.37934	3.61755	2.84029
VIÇOSA-MG	-20.7667	-42.8667	712.2	2017-07-24	26.1	7.9	76.5	0.473733	16.5122	0	2.39771	3.56591	3.4116	2.48724
VIÇOSA-MG	-20.7667	-42.8667	712.2	2017-07-25	25.6	10.1	76.75	0.342833	15.3977	0.2	2.28856	3.38681	3.31591	2.56139
VIÇOSA-MG	-20.7667	-42.8667	712.2	2017-07-26	25.1	10	79.2917	0.311667	13.4089	0	2.05676	3.33037	2.84626	2.24955
VIÇOSA-MG	-20.7667	-42.8667	712.2	2017-07-27	24.6	9.3	75.875	0.398933	17.1309	0	2.42915	3.31132	3.53064	2.54731
VIÇOSA-MG	-20.7667	-42.8667	712.2	2017-07-28	24.2	10.9	73.625	0.36465	17.5019	0	2.48909	3.15601	3.71507	2.86512
VIÇOSA-MG	-20.7667	-42.8667	712.2	2017-07-29	23.8	11.4	78.8333	0.2618	6.81502	0	1.3542	3.06686	1.4501	2.30475
VIÇOSA-MG	-20.7667	-42.8667	712.2	2017-07-30	23.4	10	76.5417	0.349067	15.5208	0	2.24593	3.12277	3.1589	2.44749
VIÇOSA-MG	-20.7667	-42.8667	712.2	2017-07-31	23.5	11.8	72	0.679433	16.7969	0	2.53516	3.01368	3.58268	3.05596
VIÇOSA-MG	-20.7667	-42.8667	712.2	2017-08-01	22.1	12	74.5833	0.62645	9.25737	0.6	1.72377	2.75266	1.91744	2.69651
VIÇOSA-MG	-20.7667	-42.8667	712.2	2017-08-02	24.3	8.4	75.7083	0.723067	15.7483	0	2.37518	3.40194	3.14853	2.49207
VIÇOSA-MG	-20.7667	-42.8667	712.2	2017-08-03	25.3	9.4	75.0833	1.01915	14.9933	0	2.46263	3.51997	3.15173	2.68132
VIÇOSA-MG	-20.7667	-42.8667	712.2	2017-08-04	26.1	14.2	67.375	0.445683	17.4799	0	2.74795	3.30524	4.17766	3.99041
VIÇOSA-MG	-20.7667	-42.8667	712.2	2017-08-05	23.8	9.8	71.7083	0.426983	17.3488	0	2.50627	3.28614	3.54879	2.96594
VIÇOSA-MG	-20.7667	-42.8667	712.2	2017-08-06	21.8	12.1	75.5417	0.40205	13.841	0	2.1297	2.7621	2.85259	2.58251
VIÇOSA-MG	-20.7667	-42.8667	712.2	2017-08-07	24.4	9.1	76.1667	0.545417	16.718	0	2.49125	3.46789	3.41115	2.49258
VIÇOSA-MG	-20.7667	-42.8667	712.2	2017-08-08	26.3	8	74.5	0.64515	18.5047	0	2.78402	3.85777	3.85181	2.71823
VIÇOSA-MG	-20.7667	-42.8667	712.2	2017-08-09	30	10.1	66.5417	0.526717	18.3998	0	3.03196	4.38095	4.3786	4.07423
VIÇOSA-MG	-20.7667	-42.8667	712.2	2017-08-10	30.6	10.5	66.9583	0.2992	18.5011	0	2.98168	4.48609	4.49782	4.1133
VIÇOSA-MG	-20.7667	-42.8667	712.2	2017-08-11	22.4	14.2	80.1667	0.4301	7.62994	0	1.53941	2.71246	1.67841	2.23112
VIÇOSA-MG	-20.7667	-42.8667	712.2	2017-08-12	25	11	82.875	0.302317	11.7818	0	1.98678	3.53471	2.5554	1.89985
VIÇOSA-MG	-20.7667	-42.8667	712.2	2017-08-13	22.7	10.4	82.875	0.666967	11.1917	0.2	1.89612	3.1971	2.26055	1.77388
VIÇOSA-MG	-20.7667	-42.8667	712.2	2017-08-14	28.6	11.1	73.8333	0.595283	18.792	0	3.0837	4.20381	4.43329	3.15809
VIÇOSA-MG	-20.7667	-42.8667	712.2	2017-08-15	25.4	12.9	78.9167	0.292967	8.16572	0	1.62857	3.50688	1.86764	2.46577
VIÇOSA-MG	-20.7667	-42.8667	712.2	2017-08-16	24.8	14.2	73.3333	0.81345	16.032	0	2.74481	3.27878	3.72447	3.1684
VIÇOSA-MG	-20.7667	-42.8667	712.2	2017-08-17	29.1	12.1	70.1667	0.4675	17.6355	0	2.99139	4.29945	4.29645	3.72205
VIÇOSA-MG	-20.7667	-42.8667	712.2	2017-08-18	24	15.9	76.0417	0.445683	9.66643	0	1.90441	2.93447	2.29038	2.90447
VIÇOSA-MG	-20.7667	-42.8667	712.2	2017-08-19	24	13.9	79.375	0.86955	14.6286	0	2.51499	3.20851	3.31572	2.39036
VIÇOSA-MG	-20.7667	-42.8667	712.2	2017-08-20	26.2	13.5	76.9583	1.3651	14.2841	0	2.70822	3.70742	3.36982	2.78093
VIÇOSA-MG	-20.7667	-42.8667	712.2	2017-08-21	20.2	14.3	82.625	0.688783	5.19279	0	1.29622	2.36613	1.08624	1.86093
VIÇOSA-MG	-20.7667	-42.8667	712.2	2017-08-22	22.6	13.7	74.2917	0.707483	14.4898	0	2.47542	2.99806	3.16507	2.87202
VIÇOSA-MG	-20.7667	-42.8667	712.2	2017-08-23	20.8	11	79.0417	0.227517	8.04793	0	1.51084	2.96626	1.57177	2.10356
VIÇOSA-MG	-20.7667	-42.8667	712.2	2017-08-24	19.6	14.4	80.3333	0.190117	5.80104	0	1.27542	2.24421	1.19856	2.08152
VIÇOSA-MG	-20.7667	-42.8667	712.2	2017-08-25	25.2	10	71.5833	0.423867	19.2435	0	2.97544	3.92574	4.09463	3.09417
VIÇOSA-MG	-20.7667	-42.8667	712.2	2017-08-26	25.8	6.8	70.4167	0.398933	21.2917	0	3.14061	4.25243	4.24587	3.0276
VIÇOSA-MG	-20.7667	-42.8667	712.2	2017-08-27	26.5	7.9	72.2083	0.573467	17.8015	0	2.87854	4.34344	3.7146	2.96955
VIÇOSA-MG	-20.7667	-42.8667	712.2	2017-08-28	28.8	7.9	68.4167	0.511133	21.3098	0	3.41931	4.78286	4.69863	3.56113
VIÇOSA-MG	-20.7667	-42.8667	712.2	2017-08-29	27.6	8.7	67.2917	0.6358	21.2989	0	3.4273	4.54908	4.65244	3.65402
VIÇOSA-MG	-20.7667	-42.8667	712.2	2017-08-30	28.9	9.7	69.5833	0.75735	20.9353	0	3.54367	4.7588	4.82053	3.58154
VIÇOSA-MG	-20.7667	-42.8667	712.2	2017-08-31	31.7	10.3	66.0417	0.51425	21.0591	0	3.68444	5.28422	5.21712	4.31135
VIÇOSA-MG	-20.7667	-42.8667	712.2	2017-09-01	23.5	14.6	79.25	0.414517	10.2837	0	1.98269	3.25486	2.34148	2.4158
VIÇOSA-MG	-20.7667	-42.8667	712.2	2017-09-02	24.6	10	70.7083	0.455033	21.0139	0	3.23476	3.99328	4.40652	3.14468
VIÇOSA-MG	-20.7667	-42.8667	712.2	2017-09-03	24.5	8.2	71.0833	0.426983	17.4578	0	2.76737	4.12822	3.4903	2.96654
VIÇOSA-MG	-20.7667	-42.8667	712.2	2017-09-04	25.3	7.5	67.2917	0.829033	22.5761	0	3.50771	4.34443	4.52521	3.36365
VIÇOSA-MG	-20.7667	-42.8667	712.2	2017-09-05	26.8	7.7	67.5417	0.86955	20.2747	0	3.37988	4.63772	4.24108	3.47641
VIÇOSA-MG	-20.7667	-42.8667	712.2	2017-09-06	30.2	9.6	64.125	0.545417	22.5306	0	3.82549	5.2091	5.32686	4.33946
VIÇOSA-MG	-20.7667	-42.8667	712.2	2017-09-07	29.9	10	61.625	0.405167	22.2989	0	3.72316	5.15469	5.28355	4.65221
VIÇOSA-MG	-20.7667	-42.8667	712.2	2017-09-08	27.8	10	66.4583	0.3927	16.8355	0	2.93164	4.76528	3.80727	3.87851
VIÇOSA-MG	-20.7667	-42.8667	712.2	2017-09-09	28.4	10.1	66.25	0.707483	21.9276	0	3.74061	4.90413	5.03775	3.96508
VIÇOSA-MG	-20.7667	-42.8667	712.2	2017-09-10	28.8	11.3	67.6667	0.9724	17.5425	0	3.36551	4.92549	4.17459	3.93723
VIÇOSA-MG	-20.7667	-42.8667	712.2	2017-09-11	28.2	15.1	62.7083	1.10642	20.4432	0	3.93836	4.46523	5.20117	4.8693
VIÇOSA-MG	-20.7667	-42.8667	712.2	2017-09-12	28.7	10.7	62.625	0.88825	23.385	0	4.08774	5.00156	5.48077	4.48072
VIÇOSA-MG	-20.7667	-42.8667	712.2	2017-09-13	28.6	11.4	65.375	0.810333	19.7341	0	3.60865	4.95392	4.68597	4.20694
VIÇOSA-MG	-20.7667	-42.8667	712.2	2017-09-14	28.7	11.3	64.5417	1.10018	20.7911	0	3.88324	5.00834	4.93696	4.30819
VIÇOSA-MG	-20.7667	-42.8667	712.2	2017-09-15	29.1	11.5	65.5417	0.847733	20.4954	0	3.76971	5.10293	4.92997	4.2427
VIÇOSA-MG	-20.7667	-42.8667	712.2	2017-09-16	29.4	10.7	63.625	0.853967	23.5043	0	4.1692	5.25187	5.59332	4.42939
VIÇOSA-MG	-20.7667	-42.8667	712.2	2017-09-17	29.4	12.9	62.6667	0.984867	23.0509	0	4.26642	5.10202	5.74613	4.7708
VIÇOSA-MG	-20.7667	-42.8667	712.2	2017-09-18	28.1	12.5	65.75	0.941233	19.7121	0	3.69951	4.87664	4.74155	4.21704
VIÇOSA-MG	-20.7667	-42.8667	712.2	2017-09-19	28.6	10.8	63.3333	0.872667	22.9428	0	4.08161	5.15219	5.37713	4.3958
VIÇOSA-MG	-20.7667	-42.8667	712.2	2017-09-20	28.8	14.9	60.7083	0.847733	18.4269	0	3.6778	4.83719	4.72607	5.17453
VIÇOSA-MG	-20.7667	-42.8667	712.2	2017-09-21	28.6	11.8	63.9583	0.716833	22.7711	0	4.04078	5.12092	5.45395	4.41807
VIÇOSA-MG	-20.7667	-42.8667	712.2	2017-09-22	27.6	10.3	63.625	0.825917	20.0486	0	3.64281	5.0493	4.54422	4.21572
VIÇOSA-MG	-20.7667	-42.8667	712.2	2017-09-23	28.1	12.2	62.9583	1.09083	18.8239	0	3.71712	5.02199	4.49888	4.53062
VIÇOSA-MG	-20.7667	-42.8667	712.2	2017-09-24	30.2	10.7	62.6667	0.595283	22.1511	0	4.00156	5.63123	5.36239	4.62717
VIÇOSA-MG	-20.7667	-42.8667	712.2	2017-09-25	28.4	13.9	63.375	0.442567	16.083	0	3.11008	4.96716	4.00918	4.68028
VIÇOSA-MG	-20.7667	-42.8667	712.2	2017-09-26	28.2	15.8	59.2083	1.09395	23.1759	0	4.47106	4.7146	5.97983	5.40653
VIÇOSA-MG	-20.7667	-42.8667	712.2	2017-09-27	25.7	16.6	65.7083	1.76403	16.0862	0	3.61948	3.96997	4.00997	4.38211
VIÇOSA-MG	-20.7667	-42.8667	712.2	2017-09-28	32.4	14.2	62.2917	0.8976	22.8817	0	4.56383	5.94999	6.20976	5.27816
VIÇOSA-MG	-20.7667	-42.8667	712.2	2017-09-29	30.2	16.6	72.125	0.517367	18.1042	5.6	3.58649	5.17794	4.93182	3.91793
VIÇOSA-MG	-20.7667	-42.8667	712.2	2017-09-30	20.8	16	88	0.68255	3.28127	8.4	1.0742	2.71421	0.725179	1.35616
VIÇOSA-MG	-20.7667	-42.8667	712.2	2017-10-01	29	17	74.5833	1.39003	21.9912	6.2	4.31376	4.85692	5.90026	3.5136
VIÇOSA-MG	-20.7667	-42.8667	712.2	2017-10-02	31.6	18.4	64.9583	1.70793	21.5027	0	4.82417	5.36548	6.21137	5.25625
VIÇOSA-MG	-20.7667	-42.8667	712.2	2017-10-03	27.3	19.3	70.7917	0.772933	9.22773	0	2.35703	4.0272	2.50427	4.08839
VIÇOSA-MG	-20.7667	-42.8667	712.2	2017-10-04	23.3	17.9	79.8333	0.4114	7.69818	0	1.79376	3.10353	1.87547	2.51603
VIÇOSA-MG	-20.7667	-42.8667	712.2	2017-10-05	25.7	16.9	74.6667	0.660733	8.52755	0	2.07805	4.04974	2.1389	3.25841
VIÇOSA-MG	-20.7667	-42.8667	712.2	2017-10-06	31.3	13.4	68.125	0.928767	24.4897	0	4.69178	5.95352	6.40693	4.28787
VIÇOSA-MG	-20.7667	-42.8667	712.2	2017-10-07	31.1	15.9	62.5833	0.86955	21.1683	0	4.32761	5.66445	5.78829	5.2808
VIÇOSA-MG	-20.7667	-42.8667	712.2	2017-10-08	30.2	15.9	61.875	0.844617	20.3593	0	4.15434	5.45432	5.47289	5.28139
VIÇOSA-MG	-20.7667	-42.8667	712.2	2017-10-09	28.6	15.6	61.125	1.67053	21.6017	0	4.61014	5.0979	5.59585	5.17444
VIÇOSA-MG	-20.7667	-42.8667	712.2	2017-10-10	30.8	14.7	60.25	1.16252	25.4813	0	5.05297	5.78613	6.77117	5.43795
VIÇOSA-MG	-20.7667	-42.8667	712.2	2017-10-11	31.8	14.8	61.4167	1.07837	25.988	0	5.16356	6.04727	7.05276	5.40064
VIÇOSA-MG	-20.7667	-42.8667	712.2	2017-10-12	32.9	15.1	60.7917	0.853967	25.9264	0	5.15654	6.31479	7.22263	5.64835
VIÇOSA-MG	-20.7667	-42.8667	712.2	2017-10-13	32.1	14.7	59.7083	1.10953	26.5607	0	5.31276	6.17441	7.23548	5.66314
VIÇOSA-MG	-20.7667	-42.8667	712.2	2017-10-14	34.2	14.6	53.7917	0.984867	26.3368	0	5.4493	6.73421	7.44529	6.7659
VIÇOSA-MG	-20.7667	-42.8667	712.2	2017-10-15	31.2	17.4	61.2083	0.685667	21.6067	0	4.40432	5.65538	6.08589	5.65697
VIÇOSA-MG	-20.7667	-42.8667	712.2	2017-10-16	28.6	17.9	69.3333	0.5423	11.3438	0	2.62572	4.87092	3.07271	4.28364
VIÇOSA-MG	-20.7667	-42.8667	712.2	2017-10-17	29.8	15.5	70.125	0.5984	16.551	0	3.41854	5.56582	4.38108	4.06991
VIÇOSA-MG	-20.7667	-42.8667	712.2	2017-10-18	29.8	14.8	57.5	1.0285	26.8597	0	5.17399	5.66815	7.01316	5.70509
VIÇOSA-MG	-20.7667	-42.8667	712.2	2017-10-19	30	13.4	55.4167	1.43678	23.2728	0	4.91871	5.89093	5.93305	5.83388
VIÇOSA-MG	-20.7667	-42.8667	712.2	2017-10-20	33.7	15.3	43.375	1.0846	24.3891	0	5.37343	6.66093	6.91976	8.32472
VIÇOSA-MG	-20.7667	-42.8667	712.2	2017-10-21	35.1	15.8	46.25	1.20615	22.278	3.6	5.30269	6.99481	6.53838	8.20828
VIÇOSA-MG	-20.7667	-42.8667	712.2	2017-10-22	34.5	18.4	68.875	1.14382	19.7431	12.4	4.533	6.55443	5.9974	4.94346
VIÇOSA-MG	-20.7667	-42.8667	712.2	2017-10-23	27	19	79.75	0.498667	10.8878	0.2	2.43424	4.27154	2.92121	2.79936
VIÇOSA-MG	-20.7667	-42.8667	712.2	2017-10-24	28.8	18.7	76.75	0.333483	10.7288	0	2.42411	4.90067	2.96127	3.3153
VIÇOSA-MG	-20.7667	-42.8667	712.2	2017-10-25	30.9	18.1	68.125	0.57035	17.9568	0	3.79339	5.631	5.09475	4.6861
VIÇOSA-MG	-20.7667	-42.8667	712.2	2017-10-26	29	16.2	65.2917	1.0472	18.0007	0	3.88557	5.39159	4.75558	4.71845
VIÇOSA-MG	-20.7667	-42.8667	712.2	2017-10-27	30.9	16.4	71.0417	0.969283	17.2166	2.4	3.76016	5.90205	4.73428	4.11235
VIÇOSA-MG	-20.7667	-42.8667	712.2	2017-10-28	25.8	18.1	82.125	1.22173	11.1105	17.6	2.52426	4.13442	2.86102	2.36411
VIÇOSA-MG	-20.7667	-42.8667	712.2	2017-10-29	32.1	17.6	77.125	0.3927	13.6823	0.2	3.01662	6.10165	3.93122	3.41069
VIÇOSA-MG	-20.7667	-42.8667	712.2	2017-10-30	28.3	19.5	72.4167	1.18122	20.2577	0.2	4.23626	4.6581	5.62262	3.95745
VIÇOSA-MG	-20.7667	-42.8667	712.2	2017-10-31	33.5	19.5	72.125	1.49912	19.3682	4.2	4.52941	6.25547	5.89349	4.43589
VIÇOSA-MG	-20.7667	-42.8667	712.2	2017-11-01	21.7	17.4	81.9167	0.4862	4.97205	0.6	1.40388	2.92923	1.15764	2.1534
VIÇOSA-MG	-20.7667	-42.8667	712.2	2017-11-02	27.1	15.9	66.2083	0.4488	19.9698	0.2	3.81926	4.98474	5.04992	4.38396
VIÇOSA-MG	-20.7667	-42.8667	712.2	2017-11-03	27	14.4	70.9167	0.935	15.007	0	3.19157	5.19008	3.67151	3.64442
VIÇOSA-MG	-20.7667	-42.8667	712.2	2017-11-04	26.4	18.7	71.3333	2.11622	12.519	0	3.31205	4.26069	3.30093	3.88892
VIÇOSA-MG	-20.7667	-42.8667	712.2	2017-11-05	30.4	19.8	77.5	1.46172	14.3706	5	3.41909	5.32527	4.16592	3.38851
VIÇOSA-MG	-20.7667	-42.8667	712.2	2017-11-06	21.8	18.2	91.875	0.28985	4.78614	3.6	1.26427	2.73962	1.1365	0.987187
VIÇOSA-MG	-20.7667	-42.8667	712.2	2017-11-07	23.6	14.9	77.6667	0.4301	12.6876	0	2.54358	4.18204	2.91491	2.6238
VIÇOSA-MG	-20.7667	-42.8667	712.2	2017-11-08	25.4	15.9	76.375	0.367767	12.344	1.2	2.56432	4.54327	3.01366	2.95396
VIÇOSA-MG	-20.7667	-42.8667	712.2	2017-11-09	21.5	16.6	91.75	0.561	7.31462	10.8	1.63409	3.13252	1.66546	0.960499
VIÇOSA-MG	-20.7667	-42.8667	712.2	2017-11-10	25.4	18.7	83.1667	0.987983	10.2137	0	2.35121	3.9678	2.64059	2.23584
VIÇOSA-MG	-20.7667	-42.8667	712.2	2017-11-11	23.3	19.5	85.5833	1.81702	6.78352	2.6	1.86476	2.94419	1.70843	1.86231
VIÇOSA-MG	-20.7667	-42.8667	712.2	2017-11-12	31.4	17.5	77.625	0.595283	18.585	7.2	3.88899	6.07862	5.26344	3.28282
VIÇOSA-MG	-20.7667	-42.8667	712.2	2017-11-13	31.4	17	67.7917	0.526717	27.786	0	5.38917	6.15974	7.79782	4.67789
VIÇOSA-MG	-20.7667	-42.8667	712.2	2017-11-14	30.1	15.3	67.6667	0.529833	21.2701	0	4.20994	6.03057	5.64118	4.41406
VIÇOSA-MG	-20.7667	-42.8667	712.2	2017-11-15	29.8	16.2	63.25	0.92565	23.889	0	4.81524	5.83206	6.40943	5.08032
VIÇOSA-MG	-20.7667	-42.8667	712.2	2017-11-16	30.4	19.1	63.3333	1.84818	24.5367	0	5.45928	5.55176	7.02471	5.44514
VIÇOSA-MG	-20.7667	-42.8667	712.2	2017-11-17	32.4	20.2	58.5	1.6456	26.935	0	6.07539	5.98674	8.14057	6.55291
VIÇOSA-MG	-20.7667	-42.8667	712.2	2017-11-18	31.9	19.3	60.4583	1.28718	25.3498	0	5.53595	5.99525	7.47902	6.07445
VIÇOSA-MG	-20.7667	-42.8667	712.2	2017-11-20	27.9	19.7	90.0417	0.676317	11.2371	33.6	2.46873	4.64725	3.10734	1.42291
VIÇOSA-MG	-20.7667	-42.8667	712.2	2017-11-21	24.9	19.5	88	0.938117	8.23242	10.8	1.95842	3.63041	2.14105	1.60404
VIÇOSA-MG	-20.7667	-42.8667	712.2	2017-11-22	25.9	20.1	85.5417	0.9537	9.66407	3.4	2.26568	3.84201	2.59288	1.99872
VIÇOSA-MG	-20.7667	-42.8667	712.2	2017-11-23	20.8	17.3	92.9583	0.292967	5.33216	16.4	1.33098	2.6985	1.21407	0.81982
VIÇOSA-MG	-20.7667	-42.8667	712.2	2017-11-24	22.5	16.8	87.75	0.623333	6.74191	0.2	1.62844	3.5034	1.57664	1.46531
VIÇOSA-MG	-20.7667	-42.8667	712.2	2017-11-25	28.9	17.9	76.875	0.875783	18.4032	0	3.82897	5.35951	5.01329	3.2503
VIÇOSA-MG	-20.7667	-42.8667	712.2	2017-11-26	28.1	19.5	68.3333	1.63625	19.1888	0	4.34115	4.78948	5.30621	4.52474
VIÇOSA-MG	-20.7667	-42.8667	712.2	2017-11-27	28.7	19.7	71.9167	1.1594	13.7274	0.2	3.31451	4.95124	3.85243	4.07878
VIÇOSA-MG	-20.7667	-42.8667	712.2	2017-11-28	28.2	19.9	84.2917	0.3179	14.4182	1.6	3.05898	4.74197	4.02407	2.26756
VIÇOSA-MG	-20.7667	-42.8667	712.2	2017-11-29	25.1	18.3	80.5833	0.349067	14.1473	1.4	2.89076	4.05453	3.60665	2.54074
VIÇOSA-MG	-20.7667	-42.8667	712.2	2017-11-30	26.2	17.3	78.0417	0.651383	12.5694	0	2.73344	4.64813	3.21084	2.87948
VIÇOSA-MG	-20.7667	-42.8667	712.2	2017-12-01	20.8	17.2	94.7083	0.190117	4.29772	109.2	1.16157	2.75276	0.976331	0.61468
VIÇOSA-MG	-20.7667	-42.8667	712.2	2017-12-02	25.4	17.5	87.125	0.180767	10.7367	16.8	2.2891	4.3525	2.70956	1.66675
VIÇOSA-MG	-20.7667	-42.8667	712.2	2017-12-03	26.7	18.5	89.2917	0.152717	12.6025	14	2.64963	4.56746	3.32943	1.45575
VIÇOSA-MG	-20.7667	-42.8667	712.2	2017-12-04	22.9	19.3	93.9583	0.5423	8.51909	105.4	1.87051	2.9159	2.11926	0.770389
VIÇOSA-MG	-20.7667	-42.8667	712.2	2017-12-05	30.5	21.1	83.25	0.268033	17.5371	0.6	3.735	5.28436	5.21009	2.59354
VIÇOSA-MG	-20.7667	-42.8667	712.2	2017-12-06	27.1	18.2	77.5833	0.433217	19.0489	0	3.77719	4.77322	5.04229	3.05385
VIÇOSA-MG	-20.7667	-42.8667	712.2	2017-12-07	23.3	17.8	84.875	0.620217	8.71844	0	1.99619	3.55947	2.11955	1.88288
VIÇOSA-MG	-20.7667	-42.8667	712.2	2017-12-08	25.6	19.4	87.25	1.13447	8.69103	1.6	2.08126	3.97343	2.28713	1.72603
VIÇOSA-MG	-20.7667	-42.8667	712.2	2017-12-09	30.1	19	77.75	0.536067	23.9516	0	4.79767	5.58973	6.80793	3.2777
VIÇOSA-MG	-20.7667	-42.8667	712.2	2017-12-10	31.3	17.7	73.875	0.479967	25.7935	1.6	5.12227	6.18277	7.31821	3.84077
VIÇOSA-MG	-20.7667	-42.8667	712.2	2017-12-11	24.3	19.5	87.3333	0.601517	7.90995	38	1.88365	3.44879	2.03279	1.6717
VIÇOSA-MG	-20.7667	-42.8667	712.2	2017-12-12	26.7	18.6	80.4583	0.433217	17.5389	0	3.52198	4.56653	4.64259	2.66219
VIÇOSA-MG	-20.7667	-42.8667	712.2	2017-12-13	27.3	16	79.4167	0.3366	20.1427	0	3.86747	5.26219	5.12471	2.68763
VIÇOSA-MG	-20.7667	-42.8667	712.2	2017-12-14	25.4	17.8	82.5	0.180767	10.8143	1	2.32403	4.31146	2.74581	2.28014
VIÇOSA-MG	-20.7667	-42.8667	712.2	2017-12-15	28.9	19.3	76.375	0.987983	21.8094	0.2	4.46624	5.15463	6.09815	3.41732
VIÇOSA-MG	-20.7667	-42.8667	712.2	2017-12-16	29.3	18.9	72.75	1.09083	22.4184	0	4.64262	5.36651	6.26841	3.94167
VIÇOSA-MG	-20.7667	-42.8667	712.2	2017-12-17	29.4	18.1	70.5833	1.0846	26.9738	0	5.34601	5.54845	7.4451	4.19463
VIÇOSA-MG	-20.7667	-42.8667	712.2	2017-12-18	31.2	18.9	67.5	0.735533	25.6463	0	5.23543	5.97105	7.42149	4.88475
VIÇOSA-MG	-20.7667	-42.8667	712.2	2017-12-19	31	17.9	70.4167	0.3366	23.8832	0	4.75062	6.0769	6.76395	4.34041
VIÇOSA-MG	-20.7667	-42.8667	712.2	2017-12-20	30.3	17	71.5833	0.676317	23.7794	0	4.75005	6.00799	6.53896	4.03543
VIÇOSA-MG	-20.7667	-42.8667	712.2	2017-12-21	27.8	18.5	75.625	1.05655	20.9406	0	4.25456	4.96386	5.65067	3.39069
VIÇOSA-MG	-20.7667	-42.8667	712.2	2017-12-22	30.5	18.5	71.4583	0.726183	22.483	0	4.63146	5.82488	6.37894	4.19605
VIÇOSA-MG	-20.7667	-42.8667	712.2	2017-12-23	32	17.6	70.3333	0.922533	26.8349	0	5.46722	6.42636	7.69645	4.41447
VIÇOSA-MG	-20.7667	-42.8667	712.2	2017-12-24	32.4	20.1	69.625	1.02538	24.1448	0	5.21192	6.14154	7.28487	4.78691
VIÇOSA-MG	-20.7667	-42.8667	712.2	2017-12-25	34.3	20.1	71.2917	0.620217	23.705	0	5.11963	6.74103	7.38373	4.69354
VIÇOSA-MG	-20.7667	-42.8667	712.2	2017-12-26	33.8	21.3	73.9583	0.62645	20.4525	0.2	4.54271	6.37351	6.44423	4.31485
VIÇOSA-MG	-20.7667	-42.8667	712.2	2017-12-27	31.8	18.7	79.75	0.623333	19.1982	31.4	4.07587	6.19325	5.59502	3.06795
VIÇOSA-MG	-20.7667	-42.8667	712.2	2017-12-28	31.5	18.9	82.4583	0.508017	17.9189	20.4	3.80903	6.06614	5.21298	2.65234
VIÇOSA-MG	-20.7667	-42.8667	712.2	2017-12-29	29.7	19.1	82.9583	0.511133	15.2269	10.6	3.26678	5.45958	4.30457	2.49527
VIÇOSA-MG	-20.7667	-42.8667	712.2	2017-12-30	24.3	19.6	87.4583	0.863317	6.08281	23.4	1.62442	3.42374	1.56635	1.65874
VIÇOSA-MG	-20.7667	-42.8667	712.2	2017-12-31	28.4	19.2	87.7083	0.79475	16.9041	15.4	3.46997	5.01198	4.67443	1.75631
