# Supplementary material for: Selecting models for the estimation of reference evapotranspiration for irrigation scheduling purposes
Source: PLoS One. 2021 Jan 11;16(1):e0245270. doi: 10.1371/journal.pone.0245270 (PMC7799801; doi:10.1371/journal.pone.0245270)
Supplement: S2 File — (XLSX) [file pone.0245270.s002.xlsx]

## Sheet: Sheet1
station	lat (degree)	long (degree)	alt (m)	date	temp_max (°C)	temp_min (°C)	rh_mean (%)	wind_speed (m/s)	solar_radiation (MJ/m2/d)	rainfall (mm)	ETo PM (mm/d)	ETo HS (mm/d)	ETo JH (mm/d)	ETo ROM (mm/d)
MOCAMBINHO-MG	-15.0833	-44	460	2015-01-01	35	19.4	61.5833	0.0374	28.9599	0	5.62035	6.83011	9.02053	6.28076
MOCAMBINHO-MG	-15.0833	-44	460	2015-01-02	35.8	18.9	58	0.0810333	28.5885	0	5.55346	7.13231	8.94893	6.90612
MOCAMBINHO-MG	-15.0833	-44	460	2015-01-03	36.4	20.4	53.1667	0.561	28.6903	0	5.99486	7.10071	9.29052	8.01288
MOCAMBINHO-MG	-15.0833	-44	460	2015-01-04	34.7	18.2	54.5833	0.451917	29.3542	0	5.79348	6.90587	8.91699	7.21335
MOCAMBINHO-MG	-15.0833	-44	460	2015-01-05	34.4	17.9	57.125	0.374	28.464	0	5.58014	6.85837	8.55878	6.73049
MOCAMBINHO-MG	-15.0833	-44	460	2015-01-06	35.4	18.5	57	0.688783	25.7314	0	5.46212	7.06652	7.94876	6.96291
MOCAMBINHO-MG	-15.0833	-44	460	2015-01-07	35.8	19.5	59.2917	0.7854	27.697	0	5.91849	7.04757	8.7553	6.77066
MOCAMBINHO-MG	-15.0833	-44	460	2015-01-08	34.3	20.1	54.2083	1.15628	29.4204	0	6.35314	6.51183	9.16398	7.4865
MOCAMBINHO-MG	-15.0833	-44	460	2015-01-09	35.3	17.6	52.4167	0.791633	29.2894	0	6.05716	7.14781	8.8973	7.55748
MOCAMBINHO-MG	-15.0833	-44	460	2015-02-06	25.3	21	89.25	1.02538	7.84079	15.6	1.88177	3.21384	2.11578	1.49538
MOCAMBINHO-MG	-15.0833	-44	460	2015-02-07	26.2	21	86.3333	0.782283	9.21212	0.8	2.14901	3.56941	2.52845	1.93681
MOCAMBINHO-MG	-15.0833	-44	460	2015-02-08	28.8	19.4	79.9167	0.984867	15.3511	22	3.30522	4.85188	4.29233	2.90503
MOCAMBINHO-MG	-15.0833	-44	460	2015-02-09	32.1	21.9	77.625	0.657617	17.0329	0.4	3.76955	5.39796	5.27045	3.63012
MOCAMBINHO-MG	-15.0833	-44	460	2015-02-10	33	21.9	68.4167	0.900717	27.3597	0	5.73503	5.68107	8.59242	5.21315
MOCAMBINHO-MG	-15.0833	-44	460	2015-02-11	34	20.5	65.5833	0.782283	26.0554	0	5.4906	6.23004	8.12923	5.63758
MOCAMBINHO-MG	-15.0833	-44	460	2015-02-12	34.7	18.1	56.6667	0.769817	30.2721	0	6.11868	6.7696	9.18025	6.8691
MOCAMBINHO-MG	-15.0833	-44	460	2015-02-13	34.8	17.6	57.25	0.885133	29.7013	0	6.08692	6.85079	8.94608	6.72399
MOCAMBINHO-MG	-15.0833	-44	460	2015-02-14	35	18.2	56	0.6732	28.6618	0	5.82631	6.82302	8.75085	7.02916
MOCAMBINHO-MG	-15.0833	-44	460	2015-02-15	34.9	18.8	57.1667	0.835267	30.2738	0	6.20441	6.70759	9.32083	6.90925
MOCAMBINHO-MG	-15.0833	-44	460	2015-02-16	35.4	20.3	59.2917	0.987983	29.1172	0	6.22617	6.63182	9.26413	6.8222
MOCAMBINHO-MG	-15.0833	-44	460	2015-02-17	34.9	21.1	57.2083	1.20303	24.1969	0	5.59036	6.35122	7.73597	7.21211
MOCAMBINHO-MG	-15.0833	-44	460	2015-02-18	31.5	22	59.7083	0.8976	16.2212	0	3.91863	5.11784	4.97759	6.47422
MOCAMBINHO-MG	-15.0833	-44	460	2015-02-19	33.3	22.3	63.3333	1.22797	21.8264	0	5.05801	5.62783	6.93319	6.13325
MOCAMBINHO-MG	-15.0833	-44	460	2015-02-20	31.8	21.1	60.6667	0.9537	20.6101	0	4.60022	5.37729	6.26077	6.24716
MOCAMBINHO-MG	-15.0833	-44	460	2015-02-21	33.6	19.2	59.0833	1.21862	24.9998	0.2	5.49753	6.22038	7.58138	6.48601
MOCAMBINHO-MG	-15.0833	-44	460	2015-02-22	35.5	19.4	54	1.39627	27.6304	0	6.26408	6.72165	8.67743	7.59277
MOCAMBINHO-MG	-15.0833	-44	460	2015-02-23	32.4	19.4	63.2917	1.21238	16.1376	3.2	3.9972	5.82242	4.81089	5.70626
MOCAMBINHO-MG	-15.0833	-44	460	2015-02-24	26.9	21	85.0833	0.545417	8.80123	4.6	2.06783	3.74037	2.44734	2.14451
MOCAMBINHO-MG	-15.0833	-44	460	2015-02-25	34.5	19.9	69.375	0.748	25.6806	0.2	5.37783	6.32961	7.99908	5.00689
MOCAMBINHO-MG	-15.0833	-44	460	2015-02-26	35.4	20.1	62.7917	0.576583	27.6258	0	5.70109	6.54566	8.7612	6.21207
MOCAMBINHO-MG	-15.0833	-44	460	2015-02-27	33.6	21.5	71.625	1.0285	17.5433	25.8	4.09507	5.78356	5.52757	4.70146
MOCAMBINHO-MG	-15.0833	-44	460	2015-02-28	34.1	20.5	70.6667	0.648267	27.2812	0	5.59959	6.08487	8.52569	4.81411
MOCAMBINHO-MG	-15.0833	-44	460	2015-03-01	31.1	21.3	76.4167	1.01915	17.0572	7.2	3.78187	5.00559	5.13767	3.70934
MOCAMBINHO-MG	-15.0833	-44	460	2015-03-02	33.2	21.5	74.875	0.632683	22.41	2.8	4.71935	5.59907	7.01489	4.13134
MOCAMBINHO-MG	-15.0833	-44	460	2015-03-03	31.7	20.4	76.7083	0.651383	19.0378	12.4	4.00267	5.33118	5.70486	3.64203
MOCAMBINHO-MG	-15.0833	-44	460	2015-03-04	32.5	20.8	71.2917	0.536067	21.7251	0	4.49754	5.48532	6.64417	4.59515
MOCAMBINHO-MG	-15.0833	-44	460	2015-03-05	32	20	70.0833	0.816567	21.9677	0	4.57888	5.46007	6.57153	4.6688
MOCAMBINHO-MG	-15.0833	-44	460	2015-03-06	33.5	19.7	66.3333	0.64515	27.9943	0	5.5869	5.92005	8.54708	5.37837
MOCAMBINHO-MG	-15.0833	-44	460	2015-03-07	33.9	20.6	63.9167	0.7854	28.5339	0	5.80968	5.8812	8.90251	5.91059
MOCAMBINHO-MG	-15.0833	-44	460	2015-03-08	34.9	21.3	56.7917	0.919417	24.9637	0	5.45074	6.04287	8.00677	7.30984
MOCAMBINHO-MG	-15.0833	-44	460	2015-03-09	36	20.6	59.25	0.8228	28.2011	0	5.95298	6.44038	9.10314	6.94598
MOCAMBINHO-MG	-15.0833	-44	460	2015-03-10	35	20	57.5	0.769817	22.3402	0	4.87593	6.22811	7.02753	7.02844
MOCAMBINHO-MG	-15.0833	-44	460	2015-03-11	36.6	20.6	59.5	0.910067	25.4027	0	5.59849	6.5694	8.27816	6.98129
MOCAMBINHO-MG	-15.0833	-44	460	2015-03-12	35.9	22.3	58.75	1.00357	25.7765	0	5.73395	6.10378	8.53251	7.24385
MOCAMBINHO-MG	-15.0833	-44	460	2015-03-13	36.5	21.2	57.9583	1.05967	27.2491	0	6.01151	6.42002	8.9499	7.3148
MOCAMBINHO-MG	-15.0833	-44	460	2015-03-14	36.6	19.9	53.5417	0.92565	26.6432	0	5.7827	6.60059	8.58655	7.90413
MOCAMBINHO-MG	-15.0833	-44	460	2015-03-15	35.1	20.4	53.3333	0.648267	23.848	0	5.01514	6.1062	7.56311	7.79117
MOCAMBINHO-MG	-15.0833	-44	460	2015-03-16	33.1	19.8	61.25	0.49555	16.191	0	3.55757	5.62427	4.91839	6.15451
MOCAMBINHO-MG	-15.0833	-44	460	2015-03-17	35.9	21	58.9583	0.922533	20.6948	0	4.78369	6.20168	6.71207	7.03512
MOCAMBINHO-MG	-15.0833	-44	460	2015-03-18	33.2	21.7	69.0833	1.28407	14.3843	2	3.67696	5.3128	4.51743	5.10311
MOCAMBINHO-MG	-15.0833	-44	460	2015-03-19	32.5	21.2	74.375	0.85085	16.8529	6.2	3.74317	5.17896	5.18875	4.13345
MOCAMBINHO-MG	-15.0833	-44	460	2015-03-20	32.3	21.6	68.0833	1.2529	16.2501	0	3.91856	5.03347	5.01986	5.16821
MOCAMBINHO-MG	-15.0833	-44	460	2015-03-21	30	21	74.9167	0.875783	14.7505	0.6	3.27621	4.4511	4.3367	3.83813
MOCAMBINHO-MG	-15.0833	-44	460	2015-03-22	31.6	20.8	75.25	0.723067	16.7773	0.8	3.60888	4.93712	5.05334	3.89284
MOCAMBINHO-MG	-15.0833	-44	460	2015-03-23	31	22.3	77.5417	0.695017	20.5157	1.2	4.21881	4.46033	6.27428	3.59476
MOCAMBINHO-MG	-15.0833	-44	460	2015-03-24	31	21.9	80.8333	0.75735	16.6976	1.8	3.55078	4.52451	5.07226	3.04417
MOCAMBINHO-MG	-15.0833	-44	460	2015-03-25	34.3	20.2	67.875	0.938117	25.7521	0	5.33213	5.71243	8.0346	5.2622
MOCAMBINHO-MG	-15.0833	-44	460	2015-03-26	34.7	21.1	63.125	0.919417	25.1037	0	5.31315	5.66967	8.00007	6.19148
MOCAMBINHO-MG	-15.0833	-44	460	2015-03-27	35.6	21.4	64.6667	0.769817	26.1282	4.6	5.47805	5.84696	8.48775	6.06797
MOCAMBINHO-MG	-15.0833	-44	460	2015-03-28	36.9	21.5	59.4583	1.05655	26.0562	0	5.76543	6.15706	8.65186	7.14581
MOCAMBINHO-MG	-15.0833	-44	460	2015-03-29	36.2	20.3	55.9583	0.592167	26.5193	0	5.37643	6.10565	8.54663	7.49297
MOCAMBINHO-MG	-15.0833	-44	460	2015-03-30	36.8	20.2	58.0833	0.610867	25.6415	0	5.30425	6.24749	8.32963	7.19856
MOCAMBINHO-MG	-15.0833	-44	460	2015-03-31	37.1	20.2	54.9167	0.613983	25.8795	0	5.34174	6.29863	8.44686	7.78586
MOCAMBINHO-MG	-15.0833	-44	460	2015-04-01	37.3	20.4	52.75	0.455033	25.1703	0	5.08549	6.29996	8.26715	8.221
MOCAMBINHO-MG	-15.0833	-44	460	2015-04-02	37.4	19.9	50.9583	0.592167	23.5992	0	4.94251	6.35703	7.70258	8.46946
MOCAMBINHO-MG	-15.0833	-44	460	2015-04-03	35.9	21.2	51.4167	1.11265	24.8955	0	5.52797	5.78955	8.10008	8.35906
MOCAMBINHO-MG	-15.0833	-44	460	2015-04-04	35.8	20.3	57.625	0.997333	21.2768	0	4.80545	5.85613	6.81332	7.15536
MOCAMBINHO-MG	-15.0833	-44	460	2015-04-05	35.6	20.4	57.3333	0.8976	24.4745	0	5.19443	5.76825	7.8247	7.19104
MOCAMBINHO-MG	-15.0833	-44	460	2015-04-06	34.6	22.2	68.125	1.08772	17.4511	0	4.10682	5.23291	5.65105	5.45361
MOCAMBINHO-MG	-15.0833	-44	460	2015-04-07	34.3	21.8	74.5833	0.8602	16.7101	1.2	3.76061	5.19162	5.35095	4.29181
MOCAMBINHO-MG	-15.0833	-44	460	2015-04-08	31	21.3	77.25	0.844617	16.6983	5.8	3.52551	4.36471	5.02099	3.57128
MOCAMBINHO-MG	-15.0833	-44	460	2015-04-09	31.6	19.9	67.25	0.994217	18.0654	0	3.88916	4.72911	5.35774	5.06098
MOCAMBINHO-MG	-15.0833	-44	460	2015-04-10	33.5	19.7	61.5833	1.18122	22.1806	0	4.77175	5.21308	6.77206	6.1372
MOCAMBINHO-MG	-15.0833	-44	460	2015-04-11	32.8	18.9	61.6667	1.00045	23.9553	0	4.82245	5.12064	7.12918	5.94716
MOCAMBINHO-MG	-15.0833	-44	460	2015-04-12	33.8	18.1	60.0833	0.670083	24.1611	0	4.69455	5.43011	7.21527	6.21719
MOCAMBINHO-MG	-15.0833	-44	460	2015-04-13	34.7	18.6	53.2083	0.81345	23.2185	0	4.74672	5.56163	7.10088	7.48963
MOCAMBINHO-MG	-15.0833	-44	460	2015-04-14	34.8	18.8	53.5417	1.05655	22.7942	0	4.89348	5.53781	7.00626	7.47953
MOCAMBINHO-MG	-15.0833	-44	460	2015-04-15	34.2	22	56	0.7854	21.3869	0	4.52827	4.95396	6.85957	7.44377
MOCAMBINHO-MG	-15.0833	-44	460	2015-04-16	34.3	21.5	58.875	0.57035	16.0041	0	3.53949	5.02909	5.1002	6.90508
MOCAMBINHO-MG	-15.0833	-44	460	2015-04-17	35.4	21	64.7083	0.8602	17.2982	0	3.94786	5.34451	5.56594	5.99303
MOCAMBINHO-MG	-15.0833	-44	460	2015-04-18	33.7	21.7	71.7083	0.744883	20.8774	23.8	4.31796	4.80357	6.61031	4.71445
MOCAMBINHO-MG	-15.0833	-44	460	2015-04-19	34.5	21.5	63.9167	0.5984	23.1984	0	4.6496	5.00942	7.41674	6.08149
MOCAMBINHO-MG	-15.0833	-44	460	2015-04-20	34.4	21.3	63.2083	0.470617	22.7521	0	4.47439	4.98897	7.23895	6.16582
MOCAMBINHO-MG	-15.0833	-44	460	2015-04-21	34.4	20.7	63.25	0.4862	23.1431	0	4.5111	5.04489	7.29197	6.08911
MOCAMBINHO-MG	-15.0833	-44	460	2015-04-22	35.7	21.6	66.875	0.576583	21.7731	0	4.49352	5.2178	7.10657	5.72067
MOCAMBINHO-MG	-15.0833	-44	460	2015-04-23	33.6	22	68.5833	0.92565	16.5565	0	3.71975	4.62448	5.25923	5.25508
MOCAMBINHO-MG	-15.0833	-44	460	2015-04-24	33.3	22.6	74.5417	1.03162	17.3327	4.2	3.81048	4.43535	5.5325	4.28266
MOCAMBINHO-MG	-15.0833	-44	460	2015-04-25	33.9	21.7	69.5417	0.79475	18.8048	0	3.98952	4.69859	5.97339	5.09478
MOCAMBINHO-MG	-15.0833	-44	460	2015-04-26	32.5	22.3	74.1667	1.14382	16.1693	0.6	3.60674	4.23878	5.06973	4.25593
MOCAMBINHO-MG	-15.0833	-44	460	2015-04-27	29.2	20.2	79.7917	0.638917	14.0319	9.8	2.83027	3.72645	4.01002	2.99498
MOCAMBINHO-MG	-15.0833	-44	460	2015-04-28	30.7	20.2	72.4583	0.526717	18.8236	0	3.59993	4.07712	5.52455	4.20595
MOCAMBINHO-MG	-15.0833	-44	460	2015-04-29	30.5	20	77.875	0.592167	14.8012	0	2.98543	4.03956	4.31357	3.35202
MOCAMBINHO-MG	-15.0833	-44	460	2015-04-30	23.1	21.5	89.875	0.339717	4.3956	17.4	1.16314	1.46208	1.14771	1.35915
MOCAMBINHO-MG	-15.0833	-44	460	2015-05-01	28.2	19.5	82.7917	0.651383	11.8617	0.2	2.41518	3.52492	3.28617	2.46388
MOCAMBINHO-MG	-15.0833	-44	460	2015-05-02	29.3	19.9	79	0.629567	13.4842	0.4	2.72568	3.71298	3.83965	3.0998
MOCAMBINHO-MG	-15.0833	-44	460	2015-05-03	30.6	17.7	71.625	0.947467	21.2327	0	3.952	4.28399	5.94781	4.11277
MOCAMBINHO-MG	-15.0833	-44	460	2015-05-04	31.2	18.7	74.0417	0.595283	21.8123	0	3.98589	4.27813	6.28959	3.88597
MOCAMBINHO-MG	-15.0833	-44	460	2015-05-05	33.3	18.7	72.375	0.34595	21.5133	0	3.98626	4.71593	6.4356	4.31116
MOCAMBINHO-MG	-15.0833	-44	460	2015-05-06	32.7	19.3	69.4167	0.60775	21.0786	0	3.99285	4.49793	6.30556	4.77283
MOCAMBINHO-MG	-15.0833	-44	460	2015-05-07	33.1	22	69.125	0.651383	18.4048	0	3.74287	4.21997	5.79902	5.11568
MOCAMBINHO-MG	-15.0833	-44	460	2015-05-08	31.7	21.7	75.6667	0.978633	15.0698	1.2	3.23564	3.91321	4.61651	3.90242
MOCAMBINHO-MG	-15.0833	-44	460	2015-05-09	30.7	18.1	67	1.09707	20.3589	0	3.91852	4.14755	5.75535	4.83191
MOCAMBINHO-MG	-15.0833	-44	460	2015-05-10	31.2	17.1	68.7083	0.704367	19.8629	0	3.65526	4.34286	5.56409	4.53552
MOCAMBINHO-MG	-15.0833	-44	460	2015-05-11	32.3	18.1	73.625	0.60775	16.2446	1	3.19133	4.44846	4.72588	3.98796
MOCAMBINHO-MG	-15.0833	-44	460	2015-05-12	32.3	19.5	65.5417	1.14693	20.836	0	4.16962	4.27433	6.21158	5.3565
MOCAMBINHO-MG	-15.0833	-44	460	2015-05-13	34	19.2	63.0417	0.969283	18.9368	0	3.94783	4.65054	5.78168	5.90423
MOCAMBINHO-MG	-15.0833	-44	460	2015-05-14	30.4	21.1	63.4167	1.15317	14.3524	0	3.29212	3.60125	4.25658	5.65336
MOCAMBINHO-MG	-15.0833	-44	460	2015-05-15	29.9	17.1	63.5	1.15317	19.1939	0	3.71073	3.9906	5.24841	5.15143
MOCAMBINHO-MG	-15.0833	-44	460	2015-05-16	29.5	16.3	59.9167	0.903833	18.4518	0	3.46152	3.97789	4.93167	5.51806
MOCAMBINHO-MG	-15.0833	-44	460	2015-05-17	31.4	19.9	55.7917	1.45548	20.5761	0	4.3608	3.94846	6.0812	6.80478
MOCAMBINHO-MG	-15.0833	-44	460	2015-05-18	31	16.5	63.2917	0.950583	17.5192	0	3.437	4.22368	4.83551	5.23438
MOCAMBINHO-MG	-15.0833	-44	460	2015-05-19	31	16.3	61.375	1.14382	20.3085	0	3.88333	4.22667	5.5845	5.48511
MOCAMBINHO-MG	-15.0833	-44	460	2015-05-20	31.6	18	58.2917	1.09707	18.72	0	3.79593	4.163	5.36904	6.2063
MOCAMBINHO-MG	-15.0833	-44	460	2015-05-21	31	17.2	60.9167	1.16252	17.9979	0	3.6504	4.10986	5.0324	5.65335
MOCAMBINHO-MG	-15.0833	-44	460	2015-05-22	30.7	16.4	60.875	0.919417	17.954	0	3.44513	4.11433	4.91861	5.5333
MOCAMBINHO-MG	-15.0833	-44	460	2015-05-23	30.2	15.2	59.9167	0.769817	20.2636	0	3.54206	4.11315	5.37425	5.47207
MOCAMBINHO-MG	-15.0833	-44	460	2015-05-24	29.6	14.7	63.5417	0.398933	16.5514	0	2.82927	4.03032	4.2961	4.86308
MOCAMBINHO-MG	-15.0833	-44	460	2015-05-25	31.3	14.9	63.25	0.498667	19.7673	0	3.36431	4.3149	5.3239	5.10151
MOCAMBINHO-MG	-15.0833	-44	460	2015-05-26	32.3	15.4	58.8333	0.797867	19.978	0	3.6621	4.44651	5.5347	5.89422
MOCAMBINHO-MG	-15.0833	-44	460	2015-05-27	33.5	16.1	57.5417	0.723067	20.1558	0	3.72948	4.60067	5.78082	6.3179
MOCAMBINHO-MG	-15.0833	-44	460	2015-05-28	33.3	16.7	61.0833	0.508017	19.5886	0	3.50624	4.50147	5.65844	5.8375
MOCAMBINHO-MG	-15.0833	-44	460	2015-05-29	33.6	18.1	60	0.62645	18.8902	0	3.55755	4.42353	5.62178	6.20573
MOCAMBINHO-MG	-15.0833	-44	460	2015-05-30	34.3	18.8	58.125	0.648267	18.5698	0	3.59312	4.48214	5.66009	6.67672
MOCAMBINHO-MG	-15.0833	-44	460	2015-05-31	33.9	18.8	56.2917	0.75735	19.335	0	3.74334	4.39235	5.85357	6.91507
MOCAMBINHO-MG	-15.0833	-44	460	2015-06-01	33.3	17.2	58.875	0.610867	19.6029	0	3.56942	4.41126	5.71295	6.23059
MOCAMBINHO-MG	-15.0833	-44	460	2015-06-02	31.9	16.5	56.7083	0.772933	19.5685	0	3.56758	4.19887	5.49167	6.28761
MOCAMBINHO-MG	-15.0833	-44	460	2015-06-03	31.8	16.2	53.875	1.06902	19.4619	0	3.77982	4.1962	5.42173	6.64477
MOCAMBINHO-MG	-15.0833	-44	460	2015-06-04	30.5	16.5	56.25	1.06278	19.3302	0	3.65196	3.919	5.28568	6.17466
MOCAMBINHO-MG	-15.0833	-44	460	2015-06-05	31.4	16.5	59.4167	1.16563	19.3992	0	3.7575	4.07854	5.3943	5.83451
MOCAMBINHO-MG	-15.0833	-44	460	2015-06-06	30.7	18.4	59.875	1.00357	13.4375	0	2.98919	3.75151	3.81943	5.9109
MOCAMBINHO-MG	-15.0833	-44	460	2015-06-07	27.5	18.3	62.8333	0.8976	8.44859	0	2.19241	3.11232	2.25808	5.11653
MOCAMBINHO-MG	-15.0833	-44	460	2015-06-08	30.4	16.1	64.875	0.894483	18.1487	0	3.31454	3.90684	4.91596	4.90639
MOCAMBINHO-MG	-15.0833	-44	460	2015-06-09	31.3	15.3	58.5417	0.7106	19.2828	0	3.38489	4.13093	5.23307	5.80306
MOCAMBINHO-MG	-15.0833	-44	460	2015-06-10	31.3	20.9	60.75	0.744883	12.9852	0	2.82237	3.55207	3.8978	6.1494
MOCAMBINHO-MG	-15.0833	-44	460	2015-06-11	31.8	17.8	64.4167	0.582817	15.7599	0	2.97475	3.99377	4.52007	5.29489
MOCAMBINHO-MG	-15.0833	-44	460	2015-06-12	33.3	16.9	54.5833	0.629567	19.1918	0	3.47481	4.34762	5.56356	6.83978
MOCAMBINHO-MG	-15.0833	-44	460	2015-06-13	31.9	13.2	51.9583	0.751117	19.4129	0	3.41596	4.3617	5.11868	6.51734
MOCAMBINHO-MG	-15.0833	-44	460	2015-06-14	34.4	14.5	56.7083	0.398933	19.0709	0	3.27519	4.70672	5.40105	6.35167
MOCAMBINHO-MG	-15.0833	-44	460	2015-06-15	34.6	16	54.0833	0.464383	18.2712	0	3.27112	4.63798	5.33425	6.9704
MOCAMBINHO-MG	-15.0833	-44	460	2015-06-16	35.4	15.9	51.2917	0.60775	18.7807	0	3.5062	4.78396	5.55058	7.49745
MOCAMBINHO-MG	-15.0833	-44	460	2015-06-17	31.7	18.1	58.625	1.37757	14.0424	0	3.36878	3.92392	4.0419	6.18145
MOCAMBINHO-MG	-15.0833	-44	460	2015-06-18	30.4	16.9	64.5	0.797867	16.1037	0	3.0356	3.79327	4.42827	5.04133
MOCAMBINHO-MG	-15.0833	-44	460	2015-06-19	32.5	14.4	55.25	0.769817	18.2408	0	3.36289	4.36959	4.97843	6.30278
MOCAMBINHO-MG	-15.0833	-44	460	2015-06-20	30.8	15.8	50.5417	1.52717	17.7467	0	3.8942	3.96258	4.81618	6.92285
MOCAMBINHO-MG	-15.0833	-44	460	2015-06-21	28.5	16.1	62.8333	1.26225	12.548	0	2.82132	3.51491	3.27634	4.98916
MOCAMBINHO-MG	-15.0833	-44	460	2015-06-22	29.1	15.7	61	1.04408	16.662	0	3.16573	3.66323	4.36763	5.25742
MOCAMBINHO-MG	-15.0833	-44	460	2015-06-23	29.5	15.9	57.8333	0.8415	18.5333	0	3.28362	3.71872	4.91533	5.75648
MOCAMBINHO-MG	-15.0833	-44	460	2015-06-24	31.3	15.4	58.9583	0.98175	16.7711	0	3.28832	4.08675	4.56006	5.75664
MOCAMBINHO-MG	-15.0833	-44	460	2015-06-25	30.5	17.7	52.3333	1.78273	17.3546	0	4.044	3.7353	4.85254	6.89492
MOCAMBINHO-MG	-15.0833	-44	460	2015-06-26	28.2	15.8	56.6667	1.5334	18.8654	0	3.68993	3.49424	4.86764	5.7434
MOCAMBINHO-MG	-15.0833	-44	460	2015-06-27	27.8	14.5	54.5417	1.46483	18.9964	0	3.62919	3.54407	4.73542	5.80909
MOCAMBINHO-MG	-15.0833	-44	460	2015-06-28	27.9	12.7	60.7917	1.06902	18.2806	0	3.19063	3.7092	4.39723	4.82754
MOCAMBINHO-MG	-15.0833	-44	460	2015-06-29	29.1	15.1	62.625	0.94435	12.7701	0.6	2.67231	3.73157	3.30806	4.97478
MOCAMBINHO-MG	-15.0833	-44	460	2015-06-30	29.8	15	67.875	0.595283	14.9445	0	2.6978	3.86978	3.91744	4.33063
MOCAMBINHO-MG	-15.0833	-44	460	2015-07-01	31.1	15.8	62.9583	0.791633	18.9593	0	3.38658	4.04231	5.1745	5.2171
MOCAMBINHO-MG	-15.0833	-44	460	2015-07-02	31.3	15.4	59.1667	0.7854	19.3621	0	3.44442	4.11636	5.26453	5.72742
MOCAMBINHO-MG	-15.0833	-44	460	2015-07-03	31.2	13.6	55	0.4675	18.6432	0	3.07202	4.23706	4.88696	6.06625
MOCAMBINHO-MG	-15.0833	-44	460	2015-07-04	33.6	14.3	58.25	0.483083	19.1143	0	3.31911	4.61539	5.31509	6.00224
MOCAMBINHO-MG	-15.0833	-44	460	2015-07-05	34.6	15.4	51.5	0.632683	19.069	0	3.52118	4.72728	5.50833	7.275
MOCAMBINHO-MG	-15.0833	-44	460	2015-07-06	30.7	18.5	54.2083	1.41497	16.8964	0	3.75006	3.73987	4.81127	6.75929
MOCAMBINHO-MG	-15.0833	-44	460	2015-07-07	29.4	15	61.4167	1.06278	15.4373	0	3.07085	3.84059	4.01487	5.15745
MOCAMBINHO-MG	-15.0833	-44	460	2015-07-08	31	15.7	59.2083	0.545417	16.9055	0	3.01082	4.08101	4.59658	5.72158
MOCAMBINHO-MG	-15.0833	-44	460	2015-07-09	32.1	18.2	57.2083	0.75735	14.9896	0	3.08588	4.06882	4.35307	6.45732
MOCAMBINHO-MG	-15.0833	-44	460	2015-07-10	31.9	17.5	57.5833	0.835267	18.2275	0	3.48884	4.10734	5.20906	6.28638
MOCAMBINHO-MG	-15.0833	-44	460	2015-07-11	31.6	16.6	56.3333	0.782283	19.3813	0	3.54178	4.14277	5.4192	6.31632
MOCAMBINHO-MG	-15.0833	-44	460	2015-07-12	31.4	16.9	61.7083	0.5236	15.6904	0	2.92021	4.08823	4.39528	5.55012
MOCAMBINHO-MG	-15.0833	-44	460	2015-07-13	31.8	15.6	57	0.866433	13.5048	0	2.94952	4.28605	3.72054	6.11896
MOCAMBINHO-MG	-15.0833	-44	460	2015-07-14	31.8	21	59.875	0.90695	13.4594	0	3.06683	3.73735	4.08169	6.36052
MOCAMBINHO-MG	-15.0833	-44	460	2015-07-15	31.9	16.7	56.2083	1.24043	19.482	0	3.93802	4.23501	5.48743	6.38611
MOCAMBINHO-MG	-15.0833	-44	460	2015-07-16	30.2	14.9	58.4167	1.62067	15.7128	0	3.58363	4.08417	4.14305	5.6412
MOCAMBINHO-MG	-15.0833	-44	460	2015-07-17	29.8	14.6	57.6667	1.4212	15.5343	0	3.42632	4.04764	4.0401	5.65871
MOCAMBINHO-MG	-15.0833	-44	460	2015-07-18	28.7	18.2	55.875	1.48977	15.1708	0	3.50602	3.48004	4.14052	6.21475
MOCAMBINHO-MG	-15.0833	-44	460	2015-07-19	28.6	16.9	59.4167	0.975517	13.1108	0	2.84783	3.62271	3.48393	5.55195
MOCAMBINHO-MG	-15.0833	-44	460	2015-07-20	29.5	14.1	58.5833	0.9537	20.1874	0	3.57478	4.07219	5.16724	5.44275
MOCAMBINHO-MG	-15.0833	-44	460	2015-07-21	31.3	13.3	57.4583	0.679433	20.0551	0	3.48609	4.47314	5.23646	5.71068
MOCAMBINHO-MG	-15.0833	-44	460	2015-07-22	31.2	12.8	49.625	0.875783	20.5144	0	3.70324	4.50422	5.2931	6.6767
MOCAMBINHO-MG	-15.0833	-44	460	2015-07-23	30.4	14.5	52.5833	1.0098	19.5385	0	3.69002	4.24934	5.13169	6.40552
MOCAMBINHO-MG	-15.0833	-44	460	2015-07-24	31	15.6	55.5417	1.01292	20.177	0	3.81605	4.2857	5.47574	6.22298
MOCAMBINHO-MG	-15.0833	-44	460	2015-07-25	32.7	14.7	57.2083	0.610867	20.0115	0	3.59039	4.69569	5.51314	6.08931
MOCAMBINHO-MG	-15.0833	-44	460	2015-07-26	33.7	15.8	52.0833	0.545417	20.4834	0	3.6797	4.8191	5.86425	7.1158
MOCAMBINHO-MG	-15.0833	-44	460	2015-07-27	32.5	15	55.9167	0.732417	20.2746	0	3.7261	4.67074	5.59605	6.28601
MOCAMBINHO-MG	-15.0833	-44	460	2015-07-28	33	14.9	50.0417	0.800983	20.4474	0	3.85625	4.79153	5.68576	7.18232
MOCAMBINHO-MG	-15.0833	-44	460	2015-07-29	31.6	14.3	48.4167	1.12823	20.8986	0	4.09679	4.59028	5.59636	7.11603
MOCAMBINHO-MG	-15.0833	-44	460	2015-07-30	30.6	15.2	54.4167	0.8976	20.3731	0	3.76743	4.34289	5.44516	6.27521
MOCAMBINHO-MG	-15.0833	-44	460	2015-07-31	31.1	14.4	55.8333	0.760467	21.0006	0	3.74908	4.5241	5.5805	6.04217
MOCAMBINHO-MG	-15.0833	-44	460	2015-08-01	31.4	14.5	51.8333	0.96305	21.2679	0	3.97676	4.57356	5.69527	6.6447
MOCAMBINHO-MG	-15.0833	-44	460	2015-08-02	30.8	14.1	47.0417	1.12512	21.3925	0	4.1157	4.5091	5.61866	7.15415
MOCAMBINHO-MG	-15.0833	-44	460	2015-08-03	30.5	13	48.5417	0.713717	21.3227	0	3.69532	4.55445	5.44686	6.74792
MOCAMBINHO-MG	-15.0833	-44	460	2015-08-04	30.6	12.4	53.9583	0.81345	21.444	0	3.77778	4.63472	5.42273	5.97322
MOCAMBINHO-MG	-15.0833	-44	460	2015-08-05	30.3	12.4	52.6667	0.86955	21.5006	0	3.81998	4.5983	5.40387	6.10124
MOCAMBINHO-MG	-15.0833	-44	460	2015-08-06	32.1	12.2	53.6667	0.613983	21.4098	0	3.73534	4.96871	5.55716	6.18028
MOCAMBINHO-MG	-15.0833	-44	460	2015-08-07	32.2	13.7	53.5833	0.85085	21.436	0	3.98763	4.90786	5.74028	6.40328
MOCAMBINHO-MG	-15.0833	-44	460	2015-08-08	30.7	13.6	46.7917	1.00045	21.7367	0	4.07895	4.64608	5.642	7.09732
MOCAMBINHO-MG	-15.0833	-44	460	2015-08-09	30.8	13.6	47.0833	1.1407	21.6929	0	4.21263	4.68601	5.6418	7.07339
MOCAMBINHO-MG	-15.0833	-44	460	2015-08-10	30	16.8	51.6667	1.33393	20.6006	0	4.23752	4.24701	5.61187	6.79342
MOCAMBINHO-MG	-15.0833	-44	460	2015-08-11	29.3	15	50.75	1.39627	22.2073	0	4.35941	4.30541	5.76417	6.56933
MOCAMBINHO-MG	-15.0833	-44	460	2015-08-12	27.3	13.7	49.2083	1.67053	18.5761	0	4.03477	4.04333	4.50649	6.30909
MOCAMBINHO-MG	-15.0833	-44	460	2015-08-13	29	19.5	45.25	1.47107	21.0157	0	4.53731	3.72691	5.90862	7.96797
MOCAMBINHO-MG	-15.0833	-44	460	2015-08-14	30.8	17.8	48.375	1.31523	16.7514	0	3.98008	4.38463	4.71832	7.52844
MOCAMBINHO-MG	-15.0833	-44	460	2015-08-15	31.6	15.3	50.0833	1.20615	17.5069	0	3.93912	4.83238	4.77812	7.03047
MOCAMBINHO-MG	-15.0833	-44	460	2015-08-16	31.4	17	56.4167	1.22485	17.0691	0	3.83384	4.64562	4.79026	6.32997
MOCAMBINHO-MG	-15.0833	-44	460	2015-08-17	30.7	13.9	53.75	1.27472	17.5566	0	3.85093	4.81267	4.58409	6.20848
MOCAMBINHO-MG	-15.0833	-44	460	2015-08-18	31.6	18	52.9583	1.39938	18.8158	0	4.28955	4.62107	5.39652	6.99991
MOCAMBINHO-MG	-15.0833	-44	460	2015-08-19	32.4	19	57.9583	0.900717	19.7139	0	4.06704	4.70526	5.83652	6.48406
MOCAMBINHO-MG	-15.0833	-44	460	2015-08-20	34.3	16.6	53.2083	0.716833	21.6304	0	4.25834	5.40124	6.34833	7.14566
MOCAMBINHO-MG	-15.0833	-44	460	2015-08-21	35.5	17.8	47	0.470617	20.7255	0	4.00209	5.57645	6.33845	8.48336
MOCAMBINHO-MG	-15.0833	-44	460	2015-08-22	35.4	17.7	50	0.64515	22.1642	0	4.38927	5.58928	6.75566	7.97221
MOCAMBINHO-MG	-15.0833	-44	460	2015-08-23	34.6	17.4	50.1667	0.688783	22.1745	0	4.3757	5.46624	6.6334	7.77699
MOCAMBINHO-MG	-15.0833	-44	460	2015-08-24	35	17.2	44.875	0.71995	22.2437	0	4.44078	5.59881	6.67697	8.63658
MOCAMBINHO-MG	-15.0833	-44	460	2015-08-25	33.7	17.4	41.125	1.1594	22.8869	0	4.91752	5.31459	6.74062	9.02661
MOCAMBINHO-MG	-15.0833	-44	460	2015-08-26	33.8	14.1	46.375	0.685667	23.0255	0	4.35269	5.65245	6.40267	7.70946
MOCAMBINHO-MG	-15.0833	-44	460	2015-08-27	36.1	15.8	46.4583	0.8415	22.7547	0	4.71465	6.03986	6.79528	8.33934
MOCAMBINHO-MG	-15.0833	-44	460	2015-08-28	34.8	17.2	43.875	0.94435	22.3891	0	4.72734	5.65558	6.69759	8.75887
MOCAMBINHO-MG	-15.0833	-44	460	2015-08-29	34.1	20.5	38.7083	1.13135	23.0558	0	5.08658	5.14197	7.2052	10.059
MOCAMBINHO-MG	-15.0833	-44	460	2015-08-30	33.9	18.1	46.6667	1.46795	22.1379	0	5.14981	5.40647	6.62246	8.3232
MOCAMBINHO-MG	-15.0833	-44	460	2015-08-31	33.2	16.9	50.375	0.844617	23.7805	0	4.67977	5.39602	6.88157	7.45864
MOCAMBINHO-MG	-15.0833	-44	460	2015-09-01	34.6	14.7	48.5	0.642033	24.0254	0	4.57485	5.93252	6.85362	7.61723
MOCAMBINHO-MG	-15.0833	-44	460	2015-09-02	35.6	14	41.375	1.10642	23.9968	0	5.15377	6.22968	6.88247	8.72354
MOCAMBINHO-MG	-15.0833	-44	460	2015-09-03	34.4	16.3	45.375	0.959933	23.5987	0	4.88743	5.80136	6.90174	8.30886
MOCAMBINHO-MG	-15.0833	-44	460	2015-09-04	38	15.6	40.375	0.735533	23.1815	0	4.87165	6.69941	7.12532	9.59929
MOCAMBINHO-MG	-15.0833	-44	460	2015-09-05	39.6	19.5	31.8333	0.760467	21.7187	0	4.89688	6.76626	7.28979	12.1706
MOCAMBINHO-MG	-15.0833	-44	460	2015-09-06	37.3	18.6	37.4583	0.956817	21.7665	0	5.00795	6.33257	6.94776	10.5209
MOCAMBINHO-MG	-15.0833	-44	460	2015-09-07	37.4	20.7	38.75	1.00668	22.0377	0	5.16784	6.15401	7.28356	10.7362
MOCAMBINHO-MG	-15.0833	-44	460	2015-09-08	36.9	19.9	35.7083	1.04097	20.6865	0	5.00828	6.1484	6.69874	10.9999
MOCAMBINHO-MG	-15.0833	-44	460	2015-09-09	38	17.6	34.9167	1.29653	20.4748	0	5.39406	6.67519	6.50386	10.8865
MOCAMBINHO-MG	-15.0833	-44	460	2015-09-10	37.4	19.3	41.0417	1.15005	23.1479	0	5.46669	6.38947	7.48389	10.0685
MOCAMBINHO-MG	-15.0833	-44	460	2015-09-11	37.3	19.5	36	1.1594	24.0273	0	5.62839	6.3688	7.78055	10.95
MOCAMBINHO-MG	-15.0833	-44	460	2015-09-12	38	18.2	33.5417	0.791633	22.9464	0	5.02997	6.70014	7.35975	11.2432
MOCAMBINHO-MG	-15.0833	-44	460	2015-09-13	37.7	19.7	42.2083	0.77605	23.5353	0	5.13176	6.49742	7.69382	9.9992
MOCAMBINHO-MG	-15.0833	-44	460	2015-09-14	35.8	22.9	41.875	1.15005	23.2648	0	5.48319	5.59914	7.76088	10.3018
MOCAMBINHO-MG	-15.0833	-44	460	2015-09-15	35.5	21.2	43.0417	1.45237	24.8892	0	5.9297	5.79238	8.04685	9.72697
MOCAMBINHO-MG	-15.0833	-44	460	2015-09-16	34.6	18	45.8333	1.29653	25.4323	0	5.62722	5.98634	7.6864	8.55299
MOCAMBINHO-MG	-15.0833	-44	460	2015-09-17	35.6	18	43.0833	0.891367	25.8821	0	5.39637	6.25734	7.95542	9.16326
MOCAMBINHO-MG	-15.0833	-44	460	2015-09-18	35.8	17.4	41.2083	0.75735	26.4814	0	5.32994	6.3929	8.08514	9.39218
MOCAMBINHO-MG	-15.0833	-44	460	2015-09-19	35.1	16.9	38.1667	0.903833	26.6762	0	5.45276	6.29508	7.98006	9.64971
MOCAMBINHO-MG	-15.0833	-44	460	2015-09-20	35.8	15.9	41.9167	0.800983	25.8538	0	5.27291	6.58362	7.69417	9.01124
MOCAMBINHO-MG	-15.0833	-44	460	2015-09-21	36.5	18.3	41.4167	0.676317	25.7038	0	5.24171	6.54286	8.05916	9.65135
MOCAMBINHO-MG	-15.0833	-44	460	2015-09-22	36.1	19	39.5	0.910067	25.8454	0	5.52767	6.38536	8.14342	10.0243
MOCAMBINHO-MG	-15.0833	-44	460	2015-09-23	38.3	17.5	35.75	0.8041	26.2338	0	5.58934	7.12115	8.36022	10.7879
MOCAMBINHO-MG	-15.0833	-44	460	2015-09-24	38.7	18.3	33.8333	0.928767	26.1052	0	5.8017	7.16914	8.48026	11.3631
MOCAMBINHO-MG	-15.0833	-44	460	2015-09-25	39.7	19.5	29.5417	0.966167	26.1449	0	5.96923	7.32773	8.78886	12.6029
MOCAMBINHO-MG	-15.0833	-44	460	2015-09-26	39.8	21.1	31.0833	1.00357	24.9925	0	5.93412	7.20035	8.61987	12.7139
MOCAMBINHO-MG	-15.0833	-44	460	2015-09-27	37	19.8	32.125	1.17498	25.7771	0	6.00822	6.63341	8.34717	11.613
MOCAMBINHO-MG	-15.0833	-44	460	2015-09-28	38.6	17.4	38.0417	0.71995	26.1247	0	5.53684	7.32377	8.35229	10.4425
MOCAMBINHO-MG	-15.0833	-44	460	2015-09-29	39.2	19	31.2083	0.8789	25.4271	0	5.73068	7.34337	8.41683	12.0804
MOCAMBINHO-MG	-15.0833	-44	460	2015-09-30	37.2	19.8	30.2083	1.66742	26.1151	0	6.76802	6.74874	8.48348	11.9857
MOCAMBINHO-MG	-15.0833	-44	460	2015-10-01	37.2	20.2	32.25	1.80143	26.7385	0	6.99861	6.71955	8.74096	11.7222
MOCAMBINHO-MG	-15.0833	-44	460	2015-10-02	36.8	18.3	31.2083	1.31523	26.6297	0	6.28983	6.85639	8.39054	11.3981
MOCAMBINHO-MG	-15.0833	-44	460	2015-10-03	37.3	17	35.8333	0.6732	26.6649	0	5.45189	7.13929	8.29197	10.4705
MOCAMBINHO-MG	-15.0833	-44	460	2015-10-04	39.7	17.9	35.0417	0.763583	25.8691	0	5.69361	7.6915	8.48337	11.2811
MOCAMBINHO-MG	-15.0833	-44	460	2015-10-05	41.4	19.7	30.2917	0.685667	25.1246	0	5.61265	7.98394	8.69127	12.9064
MOCAMBINHO-MG	-15.0833	-44	460	2015-10-06	35.5	22.7	42	2.19102	19.027	0.8	6.10301	5.96399	6.29828	10.1853
MOCAMBINHO-MG	-15.0833	-44	460	2015-10-07	35.1	20.4	56.75	0.19635	25.0885	0.6	4.903	6.22371	7.95651	7.22075
MOCAMBINHO-MG	-15.0833	-44	460	2015-10-08	35.3	20.6	41.25	0.8041	27.9452	0	5.80356	6.26715	8.91997	9.88305
MOCAMBINHO-MG	-15.0833	-44	460	2015-10-09	35.9	17.3	35.9167	0.492433	28.7147	0	5.42842	6.85887	8.76703	10.2375
MOCAMBINHO-MG	-15.0833	-44	460	2015-10-10	36.6	16.3	36.2917	0.386467	24.3764	0	4.72925	7.15883	7.40488	10.1185
MOCAMBINHO-MG	-15.0833	-44	460	2015-10-11	37	17.6	37.9167	0.938117	28.1692	0	6.04662	7.14991	8.80319	10.189
MOCAMBINHO-MG	-15.0833	-44	460	2015-10-12	35.3	20	36.0833	1.46795	28.6427	0	6.65027	6.41387	9.05426	10.6307
MOCAMBINHO-MG	-15.0833	-44	460	2015-10-13	36.7	19.3	37.2917	0.935	28.4181	0	6.1121	6.90834	9.08553	10.5689
MOCAMBINHO-MG	-15.0833	-44	460	2015-10-14	37.6	18.4	32.7917	0.788517	28.0606	0	5.90852	7.27307	8.97123	11.3273
MOCAMBINHO-MG	-15.0833	-44	460	2015-10-15	38.6	19.6	36.3333	0.900717	25.6032	0	5.86323	7.42498	8.47514	11.1804
MOCAMBINHO-MG	-15.0833	-44	460	2015-10-16	39.8	20.9	34.125	0.788517	27.1532	0	6.05759	7.61889	9.33718	12.109
MOCAMBINHO-MG	-15.0833	-44	460	2015-10-19	36.8	19.4	36	0.96305	26.9925	0	5.99492	7.01079	8.65749	10.8273
MOCAMBINHO-MG	-15.0833	-44	460	2015-10-20	37.7	19.9	41.375	0.576583	26.6901	0	5.58847	7.21273	8.75258	10.1812
MOCAMBINHO-MG	-15.0833	-44	460	2015-10-21	40.4	22.7	37.75	0.492433	26.7209	0	5.73399	7.63096	9.51821	11.9442
MOCAMBINHO-MG	-15.0833	-44	460	2015-10-22	40.8	22.2	36.4167	0.529833	25.382	0	5.58065	7.82865	9.02824	12.1784
MOCAMBINHO-MG	-15.0833	-44	460	2015-10-23	36.6	23	38.5	1.15317	24.407	0	5.972	6.47465	8.25481	11.0812
MOCAMBINHO-MG	-15.0833	-44	460	2015-10-24	32.7	24.4	53.7083	0.685667	6.04338	0.6	2.32974	4.93358	1.9663	7.96477
MOCAMBINHO-MG	-15.0833	-44	460	2015-10-25	35.1	24.2	43.7917	1.22485	21.9201	0	5.56882	5.79742	7.37991	10.0724
MOCAMBINHO-MG	-15.0833	-44	460	2015-10-26	36.8	22.8	39.7917	1.05655	26.2158	0	6.13221	6.60156	8.86661	10.8485
MOCAMBINHO-MG	-15.0833	-44	460	2015-10-27	37.3	21.4	44	0.45815	26.5861	0	5.50716	6.9795	8.86882	9.92518
MOCAMBINHO-MG	-15.0833	-44	460	2015-10-28	37.3	25.4	38.0833	0.86955	21.2728	0	5.30642	6.30361	7.53382	11.7963
MOCAMBINHO-MG	-15.0833	-44	460	2015-10-29	36.9	23.9	47.7917	1.06278	19.5263	0	5.1101	6.4705	6.72455	9.61414
MOCAMBINHO-MG	-15.0833	-44	460	2015-10-30	33.4	22.6	66.625	1.04408	19.024	0.4	4.4748	5.61182	6.08215	5.62502
MOCAMBINHO-MG	-15.0833	-44	460	2015-10-31	36.7	21.6	51.4583	1.18433	24.9277	0	5.93815	6.81142	8.26435	8.5401
MOCAMBINHO-MG	-15.0833	-44	460	2015-11-01	35.6	21.6	40.625	1.11577	18.6626	0	4.99482	6.49028	6.08174	10.2349
MOCAMBINHO-MG	-15.0833	-44	460	2015-11-02	37.5	21.6	36.5	1.20615	29.03	0	6.76665	7.06722	9.74379	11.3374
MOCAMBINHO-MG	-15.0833	-44	460	2015-11-03	37.6	20.9	29.375	1.74845	29.457	0	7.55623	7.20573	9.79625	12.4712
MOCAMBINHO-MG	-15.0833	-44	460	2015-11-04	39	19.1	33.0417	1.07213	29.2242	0	6.70291	7.84165	9.65871	11.7367
MOCAMBINHO-MG	-15.0833	-44	460	2015-11-05	39.5	20.8	28.375	1.07213	28.7053	0	6.71553	7.78887	9.8119	13.0709
MOCAMBINHO-MG	-15.0833	-44	460	2015-11-06	40.9	21.2	29.4583	0.732417	27.7111	0	6.18711	8.1534	9.72848	13.2968
MOCAMBINHO-MG	-15.0833	-44	460	2015-11-07	40.8	22.1	30.4167	1.07525	26.9328	0	6.64152	8.01728	9.56601	13.3041
MOCAMBINHO-MG	-15.0833	-44	460	2015-11-08	38.7	21.2	31.2083	1.3464	28.7944	0	7.06234	7.52722	9.78312	12.463
MOCAMBINHO-MG	-15.0833	-44	460	2015-11-09	36.7	21.5	31.6667	1.9074	29.8862	0	7.70263	6.89703	9.89287	11.9999
MOCAMBINHO-MG	-15.0833	-44	460	2015-11-10	37	19	39.0833	1.28095	29.7765	0	6.8248	7.33634	9.5198	10.2669
MOCAMBINHO-MG	-15.0833	-44	460	2015-11-11	38.3	19.3	34.5	0.872667	29.841	0	6.47967	7.67599	9.78586	11.3751
MOCAMBINHO-MG	-15.0833	-44	460	2015-11-12	39.8	21.9	35.4167	0.642033	26.9232	0	5.94717	7.78503	9.39649	12.087
MOCAMBINHO-MG	-15.0833	-44	460	2015-11-13	41.5	23	31.5417	0.875783	26.9819	0	6.44264	8.14902	9.80536	13.4626
MOCAMBINHO-MG	-15.0833	-44	460	2015-11-14	40.6	23.1	30.8333	1.15005	23.7014	0	6.31676	7.86872	8.51574	13.4125
MOCAMBINHO-MG	-15.0833	-44	460	2015-11-15	37.9	25.3	40.4167	1.36198	16.0646	0	5.17922	6.64836	5.73059	11.4527
MOCAMBINHO-MG	-15.0833	-44	460	2015-11-16	32.3	21.9	75.75	0.638917	16.0126	10.6	3.6168	5.49399	4.97119	3.94947
MOCAMBINHO-MG	-15.0833	-44	460	2015-11-17	30.7	21.1	74.5833	1.00045	13.5881	21.2	3.25819	5.14105	4.05084	3.95099
MOCAMBINHO-MG	-15.0833	-44	460	2015-11-18	32.8	23.7	74.3333	0.660733	14.6136	3.6	3.46625	5.27815	4.70965	4.36677
MOCAMBINHO-MG	-15.0833	-44	460	2015-11-19	33.5	24.6	66.9167	0.88825	16.5231	0.2	4.06038	5.31399	5.46095	5.79898
MOCAMBINHO-MG	-15.0833	-44	460	2015-11-20	33.6	24.7	62.375	1.03162	16.3585	0	4.19812	5.32868	5.42336	6.61949
MOCAMBINHO-MG	-15.0833	-44	460	2015-11-21	32.8	21.6	74.375	1.10953	22.9804	20.6	4.98738	5.73286	7.15801	4.18944
MOCAMBINHO-MG	-15.0833	-44	460	2015-11-22	35.7	24.8	62.5	0.75735	23.3163	2.4	5.35623	6.04236	7.99382	6.86827
MOCAMBINHO-MG	-15.0833	-44	460	2015-11-23	36.2	22.7	66.8333	0.666967	26.8437	1.6	5.87415	6.61619	8.98236	5.89996
MOCAMBINHO-MG	-15.0833	-44	460	2015-11-24	31.3	21	71.0417	1.56457	18.6806	9.8	4.37536	5.37831	5.61702	4.54586
MOCAMBINHO-MG	-15.0833	-44	460	2015-11-25	35.9	22.5	63.4583	0.816567	23.7982	0	5.38948	6.56352	7.90212	6.44078
MOCAMBINHO-MG	-15.0833	-44	460	2015-11-26	36.2	23.7	61.7083	0.8415	27.8138	0	6.19241	6.44353	9.44996	6.93731
MOCAMBINHO-MG	-15.0833	-44	460	2015-11-27	31	22.2	70.7917	1.28095	20.3684	3	4.58286	5.02944	6.21878	4.66614
MOCAMBINHO-MG	-15.0833	-44	460	2015-11-28	34.8	21.9	65.7917	0.286733	27.7477	0	5.70112	6.33216	8.97102	5.84187
MOCAMBINHO-MG	-15.0833	-44	460	2015-11-29	34.3	22.8	72.4167	0.374	23.2756	1.6	4.98661	6.00711	7.57302	4.74588
MOCAMBINHO-MG	-15.0833	-44	460	2015-11-30	37.5	23.6	63.1667	0.42075	29.6524	0.2	6.39782	6.89198	10.2576	6.81962
MOCAMBINHO-MG	-15.0833	-44	460	2015-12-01	37.7	22.6	52.875	0.43945	29.6345	0	6.24465	7.1266	10.1295	8.5999
MOCAMBINHO-MG	-15.0833	-44	460	2015-12-02	37.8	21.1	45.0833	0.511133	28.9017	0	6.04041	7.38793	9.67101	9.76902
MOCAMBINHO-MG	-15.0833	-44	460	2015-12-03	38.3	23.5	46.8333	0.374	28.4938	0	5.98403	7.17087	9.95931	9.96814
MOCAMBINHO-MG	-15.0833	-44	460	2015-12-04	38	23.4	49.125	0.913183	28.9189	0	6.59004	7.09532	10.0484	9.47035
MOCAMBINHO-MG	-15.0833	-44	460	2015-12-05	37.7	24.1	46.5833	1.16563	26.263	0	6.41424	6.8784	9.17957	10.015
MOCAMBINHO-MG	-15.0833	-44	460	2015-12-06	31.5	24.6	59.125	1.19368	15.8843	0	4.18974	4.61404	5.08652	6.90208
MOCAMBINHO-MG	-15.0833	-44	460	2015-12-07	37	22.5	57.75	0.885133	25.6497	0	5.87546	6.93862	8.66196	7.59882
MOCAMBINHO-MG	-15.0833	-44	460	2015-12-08	37.4	24.1	59.5833	1.11888	25.4781	4	6.09942	6.78685	8.86596	7.53705
MOCAMBINHO-MG	-15.0833	-44	460	2015-12-09	37.6	22.7	49.625	1.85753	27.6331	0	7.13713	7.0965	9.44538	9.193
MOCAMBINHO-MG	-15.0833	-44	460	2015-12-10	39	18.6	37.3333	1.04408	30.3951	0	6.8762	8.07171	9.9676	10.8831
MOCAMBINHO-MG	-15.0833	-44	460	2015-12-11	38.9	19.2	40.2083	0.931883	27.0617	0	6.2519	7.97635	8.94402	10.4805
MOCAMBINHO-MG	-15.0833	-44	460	2015-12-12	40.3	21.3	39	0.997333	29.359	0	6.88199	8.12766	10.2315	11.3959
MOCAMBINHO-MG	-15.0833	-44	460	2015-12-13	38.6	20.8	39.0417	0.857083	25.0044	0	5.87154	7.69027	8.43116	10.9436
MOCAMBINHO-MG	-15.0833	-44	460	2015-12-14	38	22.4	48.9583	1.48042	28.4912	1.4	6.997	7.27648	9.75334	9.33156
MOCAMBINHO-MG	-15.0833	-44	460	2015-12-15	37.7	20.6	36	1.08772	30.3303	0	6.85647	7.45291	10.0555	11.2597
MOCAMBINHO-MG	-15.0833	-44	460	2015-12-16	38.5	21.4	39.75	0.947467	30.2711	0	6.79176	7.5811	10.2848	10.9155
MOCAMBINHO-MG	-15.0833	-44	460	2015-12-17	39.3	20.9	37.2083	0.92565	29.5296	0	6.70277	7.88986	10.0785	11.4382
MOCAMBINHO-MG	-15.0833	-44	460	2015-12-18	37.7	22.5	43.1667	1.36198	25.5684	0	6.48891	7.17201	8.7265	10.3528
MOCAMBINHO-MG	-15.0833	-44	460	2015-12-19	36.2	22.9	52.5417	1.19057	22.0232	0	5.52194	6.63258	7.39199	8.47331
MOCAMBINHO-MG	-15.0833	-44	460	2015-12-20	35.9	22.8	49.9167	0.8789	20.7814	0	5.04985	6.55545	6.93245	8.87654
MOCAMBINHO-MG	-15.0833	-44	460	2015-12-21	36.8	24.4	46.1667	1.07213	18.1964	0	4.9851	6.54764	6.30398	9.98509
MOCAMBINHO-MG	-15.0833	-44	460	2015-12-22	36.8	22.3	39.9583	1.35887	30.0758	0	7.09286	6.9274	10.0948	10.72
MOCAMBINHO-MG	-15.0833	-44	460	2015-12-23	36.3	22.4	42.0417	1.3464	29.4437	0	6.92467	6.75443	9.82209	10.2723
MOCAMBINHO-MG	-15.0833	-44	460	2015-12-24	36.9	19.8	39.0833	1.32458	27.9715	0	6.67868	7.33326	9.04339	10.4029
MOCAMBINHO-MG	-15.0833	-44	460	2015-12-25	37.9	21.6	37.1667	1.23732	29.8155	0	7.01963	7.37724	10.0687	11.3008
MOCAMBINHO-MG	-15.0833	-44	460	2015-12-26	36.8	22.4	46.4167	1.15628	22.2195	0	5.63924	6.91236	7.4693	9.58443
MOCAMBINHO-MG	-15.0833	-44	460	2015-12-27	32.9	20.6	62.25	0.866433	12.6876	4	3.35612	6.00453	3.89328	6.06581
MOCAMBINHO-MG	-15.0833	-44	460	2015-12-28	30.9	20.6	71.25	0.5423	12.3218	0.2	2.91678	5.37145	3.65434	4.44285
MOCAMBINHO-MG	-15.0833	-44	460	2015-12-29	35.4	22.4	55.9167	0.6545	17.8917	0	4.28728	6.47104	5.88568	7.68428
MOCAMBINHO-MG	-15.0833	-44	460	2015-12-30	36.5	22.5	54	1.30277	24.2369	4.2	5.95598	6.80152	8.12253	8.19789
MOCAMBINHO-MG	-15.0833	-44	460	2015-12-31	37.8	22.1	54.4583	0.741767	26.7122	0	6.00635	7.27098	9.0757	8.25079
MOCAMBINHO-MG	-15.0833	-44	460	2016-01-01	39.1	22.4	41.75	0.956817	30.3327	0	6.91719	7.6243	10.5553	10.8627
MOCAMBINHO-MG	-15.0833	-44	460	2016-01-02	37.4	26.9	44.7917	1.3838	21.8827	0	6.05272	6.21956	7.92981	10.819
MOCAMBINHO-MG	-15.0833	-44	460	2016-01-03	33.7	21.9	59.9167	1.46172	19.1172	5.4	4.89035	6.01874	6.07263	6.70476
MOCAMBINHO-MG	-15.0833	-44	460	2016-01-04	36.1	23.2	53.9167	1.4212	23.5068	0.4	5.92587	6.54778	7.9141	8.25801
MOCAMBINHO-MG	-15.0833	-44	460	2016-01-05	30	21.8	77.625	0.984867	15.8919	1.4	3.57676	4.80738	4.73765	3.47816
MOCAMBINHO-MG	-15.0833	-44	460	2016-01-06	32	21.8	77.7083	0.370883	14.8524	38.2	3.30885	5.48374	4.58046	3.6027
MOCAMBINHO-MG	-15.0833	-44	460	2016-01-07	31	22.7	76.75	0.816567	18.0817	0	3.99428	4.94051	5.5671	3.75035
MOCAMBINHO-MG	-15.0833	-44	460	2016-01-08	30.3	22.1	77.7083	0.894483	13.2828	0	3.13726	4.83845	4.00082	3.50618
MOCAMBINHO-MG	-15.0833	-44	460	2016-01-09	30.2	22.7	76.5417	1.09395	19.6766	0	4.29068	4.65283	5.9772	3.7258
MOCAMBINHO-MG	-15.0833	-44	460	2016-01-10	34	21.6	61.1667	1.32458	25.7709	0	5.84315	6.16406	8.1862	6.49567
MOCAMBINHO-MG	-15.0833	-44	460	2016-01-11	35.3	22.8	53.75	1.08148	27.7546	0	6.26251	6.3572	9.17302	8.10689
MOCAMBINHO-MG	-15.0833	-44	460	2016-01-12	33.4	23.4	71.4167	0.910067	12.0589	1.4	3.18925	5.60589	3.90494	4.89043
MOCAMBINHO-MG	-15.0833	-44	460	2016-01-13	31	22	80.3333	0.760467	16.3956	6.2	3.62183	5.09824	4.98896	3.12966
MOCAMBINHO-MG	-15.0833	-44	460	2016-01-14	32	21.4	77.9583	1.41185	15.4606	7	3.6829	5.55636	4.73626	3.5349
MOCAMBINHO-MG	-15.0833	-44	460	2016-01-15	28.1	22.3	84.6667	0.582817	13.5033	1.8	2.94676	3.97039	3.92839	2.31844
MOCAMBINHO-MG	-15.0833	-44	460	2016-01-16	30.7	22.6	85.0833	0.782283	12.4922	19.8	2.88103	4.84872	3.82048	2.38761
MOCAMBINHO-MG	-15.0833	-44	460	2016-01-17	28.4	21.7	84.6667	1.24978	13.9617	46	3.08925	4.24966	4.04021	2.3046
MOCAMBINHO-MG	-15.0833	-44	460	2016-01-18	27.8	21.6	86.6667	0.885133	12.2265	29.2	2.70649	4.05314	3.49409	1.97607
MOCAMBINHO-MG	-15.0833	-44	460	2016-01-19	28.9	22.3	88.9167	0.92565	12.5817	20.6	2.77996	4.26873	3.71201	1.70264
MOCAMBINHO-MG	-15.0833	-44	460	2016-01-20	23.8	21.7	92.6667	1.48353	6.13193	56.8	1.54029	2.24883	1.62944	1.00323
MOCAMBINHO-MG	-15.0833	-44	460	2016-01-21	29.5	19.5	86.7917	1.29653	16.3341	58.6	3.39727	5.11685	4.63435	1.94182
MOCAMBINHO-MG	-15.0833	-44	460	2016-01-22	23.8	21.2	91.7917	0.88825	6.08174	23.6	1.52953	2.48455	1.60047	1.1112
MOCAMBINHO-MG	-15.0833	-44	460	2016-01-23	29.3	21	86.7917	0.660733	17.7409	1.2	3.66036	4.72868	5.15207	1.99316
MOCAMBINHO-MG	-15.0833	-44	460	2016-01-24	31.2	21.2	82.0833	0.931883	19.7771	0.2	4.18424	5.31445	5.95689	2.81805
MOCAMBINHO-MG	-15.0833	-44	460	2016-01-25	30.4	23.1	84.5417	0.857083	16.2803	3.6	3.56723	4.59482	4.99573	2.4839
MOCAMBINHO-MG	-15.0833	-44	460	2016-01-26	32.7	22.3	80.375	0.582817	22.8087	1.2	4.82919	5.57333	7.1749	3.24548
MOCAMBINHO-MG	-15.0833	-44	460	2016-01-27	28.9	21.5	87.6667	1.07213	16.0772	76.2	3.37116	4.45975	4.6772	1.86483
MOCAMBINHO-MG	-15.0833	-44	460	2016-01-28	28.4	22.3	88.4167	0.86955	12.698	3.2	2.78777	4.06053	3.71368	1.76191
MOCAMBINHO-MG	-15.0833	-44	460	2016-01-29	31.5	22.1	74.75	0.96305	18.4895	0.8	4.12568	5.20632	5.68314	4.06511
MOCAMBINHO-MG	-15.0833	-44	460	2016-01-30	32.3	19.4	70.2083	0.713717	27.303	0	5.48612	5.96474	8.12546	4.62198
MOCAMBINHO-MG	-15.0833	-44	460	2016-01-31	32.1	19.7	68.625	0.788517	26.8695	0	5.44279	5.85016	8.01028	4.8772
MOCAMBINHO-MG	-15.0833	-44	460	2016-02-01	33.4	20.4	69.875	0.445683	28.1462	0	5.679	6.1271	8.68026	4.8687
MOCAMBINHO-MG	-15.0833	-44	460	2016-02-02	33.3	22.2	68.4167	0.648267	25.5366	0	5.38133	5.76465	8.09864	5.27296
MOCAMBINHO-MG	-15.0833	-44	460	2016-02-03	33.3	22.2	64.0417	0.704367	27.0532	0	5.66442	5.75974	8.5796	6.00338
MOCAMBINHO-MG	-15.0833	-44	460	2016-02-04	33.5	20.6	62.9583	0.7106	29.2118	0	5.95716	6.10833	9.05395	6.0212
MOCAMBINHO-MG	-15.0833	-44	460	2016-02-05	33.5	21.5	67.7917	0.470617	21.877	0	4.65139	5.94496	6.8818	5.32645
MOCAMBINHO-MG	-15.0833	-44	460	2016-02-06	34.8	21.2	69.3333	0.613983	27.7452	0	5.81409	6.39251	8.8704	5.16856
MOCAMBINHO-MG	-15.0833	-44	460	2016-02-07	33.7	21.5	65.4167	0.561	27.9917	0	5.74691	5.99556	8.83407	5.74103
MOCAMBINHO-MG	-15.0833	-44	460	2016-02-08	33.8	21.3	63.0833	0.660733	25.273	0	5.33194	6.05571	7.96306	6.11673
MOCAMBINHO-MG	-15.0833	-44	460	2016-02-09	33.5	20.7	60.875	0.60775	27.8389	0	5.67008	6.06042	8.64273	6.37208
MOCAMBINHO-MG	-15.0833	-44	460	2016-02-10	34.2	19.7	60.75	0.51425	29.8114	0	5.94522	6.42137	9.20915	6.35568
MOCAMBINHO-MG	-15.0833	-44	460	2016-02-11	35.9	19.2	60.375	0.526717	29.8354	0	6.07399	6.97533	9.4006	6.56547
MOCAMBINHO-MG	-15.0833	-44	460	2016-02-12	36.1	19.7	60.8333	0.561	27.9323	0	5.81574	6.95705	8.9015	6.57626
MOCAMBINHO-MG	-15.0833	-44	460	2016-02-13	32.2	22.7	74.0417	0.688783	14.6805	0.8	3.43071	5.23605	4.61046	4.28469
MOCAMBINHO-MG	-15.0833	-44	460	2016-02-14	33.2	21.5	73.2083	0.853967	26.3338	1.8	5.50799	5.79015	8.24317	4.40539
MOCAMBINHO-MG	-15.0833	-44	460	2016-02-15	32.8	21.6	72	0.70125	27.127	1	5.57784	5.63837	8.44961	4.57773
MOCAMBINHO-MG	-15.0833	-44	460	2016-02-16	35.2	21.7	63.2917	0.6358	28.632	0	5.99828	6.35305	9.28638	6.29233
MOCAMBINHO-MG	-15.0833	-44	460	2016-02-17	34.6	19.6	54.7083	1.01915	29.3159	0	6.18745	6.49148	9.10129	7.37641
MOCAMBINHO-MG	-15.0833	-44	460	2016-02-18	33.3	19.3	56.4583	0.638917	23.6698	0	4.92786	6.15007	7.15373	6.87529
MOCAMBINHO-MG	-15.0833	-44	460	2016-02-19	33	20.7	61.0417	0.479967	25.6486	0	5.17865	5.82712	7.8968	6.28419
MOCAMBINHO-MG	-15.0833	-44	460	2016-02-20	34.5	19.8	62.2917	0.6171	28.5446	0	5.80453	6.40246	8.8765	6.15315
MOCAMBINHO-MG	-15.0833	-44	460	2016-02-21	34.2	21.1	61.625	0.922533	26.5071	0	5.67367	6.10075	8.37917	6.38258
MOCAMBINHO-MG	-15.0833	-44	460	2016-02-22	33.1	21.7	63.5	0.726183	26.3516	0	5.47682	5.64983	8.26227	6.01321
MOCAMBINHO-MG	-15.0833	-44	460	2016-02-23	33.8	18.8	62.9583	0.670083	27.5849	0	5.56237	6.31153	8.337	5.84893
MOCAMBINHO-MG	-15.0833	-44	460	2016-02-24	33.9	20.9	62.1667	0.423867	26.7558	0	5.39225	6.01093	8.389	6.23288
MOCAMBINHO-MG	-15.0833	-44	460	2016-02-25	35.6	21	62.25	0.55165	27.1293	0	5.66223	6.48434	8.75717	6.43462
MOCAMBINHO-MG	-15.0833	-44	460	2016-02-26	35.5	21	59.4583	0.517367	28.0977	0	5.7749	6.44219	9.0553	6.89751
MOCAMBINHO-MG	-15.0833	-44	460	2016-02-27	36	21	56.2083	0.748	28.1327	0	5.96212	6.57434	9.13889	7.52056
MOCAMBINHO-MG	-15.0833	-44	460	2016-02-28	35.3	21.3	60.25	0.561	27.4126	0	5.68355	6.3106	8.84861	6.77552
MOCAMBINHO-MG	-15.0833	-44	460	2016-02-29	35.3	21.3	60.2083	0.51425	27.2105	0	5.61573	6.29687	8.78338	6.78262
MOCAMBINHO-MG	-15.0833	-44	460	2016-03-01	35.7	21.1	54.0833	0.919417	27.6337	0	5.97095	6.41517	8.94837	7.85605
MOCAMBINHO-MG	-15.0833	-44	460	2016-03-02	33.8	20.5	57.25	0.900717	24.3933	0	5.25483	5.94321	7.58556	6.97583
MOCAMBINHO-MG	-15.0833	-44	460	2016-03-03	33.4	20.6	63.375	0.835267	21.9221	0	4.75693	5.79693	6.78328	5.94204
MOCAMBINHO-MG	-15.0833	-44	460	2016-03-04	32.5	22.9	68.6667	0.40205	14.8457	0	3.34763	5.08609	4.7005	5.22131
MOCAMBINHO-MG	-15.0833	-44	460	2016-03-05	27.6	22.7	79.375	1.2155	14.6008	2.2	3.25921	3.42133	4.24015	3.11234
MOCAMBINHO-MG	-15.0833	-44	460	2016-03-06	34.7	21.5	75	0.853967	22.7678	13.2	4.93546	5.98553	7.30249	4.22942
MOCAMBINHO-MG	-15.0833	-44	460	2016-03-07	33.2	22.4	75.625	0.666967	24.513	2.6	5.11833	5.36441	7.7866	4.07722
MOCAMBINHO-MG	-15.0833	-44	460	2016-03-08	31.8	23.3	71.0417	0.997333	23.8195	0	5.06063	4.72006	7.50509	4.79811
MOCAMBINHO-MG	-15.0833	-44	460	2016-03-09	33	20.4	67.875	0.58905	27.8122	0	5.51831	5.62335	8.52007	5.152
MOCAMBINHO-MG	-15.0833	-44	460	2016-03-10	32.1	19.7	69.5417	0.302317	20.7914	0	4.15689	5.46266	6.19827	4.73471
MOCAMBINHO-MG	-15.0833	-44	460	2016-03-11	33.7	22.1	73.2917	0.64515	19.8023	0	4.30432	5.50925	6.3106	4.48445
MOCAMBINHO-MG	-15.0833	-44	460	2016-03-12	30.2	23.1	79.5	0.994217	16.7768	1.8	3.67185	4.17982	5.13083	3.2813
MOCAMBINHO-MG	-15.0833	-44	460	2016-03-13	33.9	23.2	72.8333	0.8976	20.3251	0.2	4.53909	5.33434	6.61305	4.67419
MOCAMBINHO-MG	-15.0833	-44	460	2016-03-14	32.8	21.2	62.4583	0.807217	27.1589	0	5.50204	5.35182	8.40369	6.09076
MOCAMBINHO-MG	-15.0833	-44	460	2016-03-15	33.1	19.7	57.5	0.86955	26.5432	0	5.40112	5.65716	8.04946	6.737
MOCAMBINHO-MG	-15.0833	-44	460	2016-03-16	32.8	21.8	58.3333	0.83215	25.9368	0	5.35046	5.21315	8.10554	6.83822
MOCAMBINHO-MG	-15.0833	-44	460	2016-03-17	32.9	19.9	58.7917	0.751117	26.2854	0	5.26623	5.53603	7.97127	6.53225
MOCAMBINHO-MG	-15.0833	-44	460	2016-03-18	34.3	19.6	59.4583	0.6358	26.749	0	5.35723	5.94029	8.2631	6.56484
MOCAMBINHO-MG	-15.0833	-44	460	2016-03-19	34.9	21.1	58.5417	0.423867	26.3125	0	5.24629	5.87066	8.41233	6.98739
MOCAMBINHO-MG	-15.0833	-44	460	2016-03-20	35	20.9	57.7083	0.2057	25.8696	0	4.9963	5.90722	8.25745	7.1144
MOCAMBINHO-MG	-15.0833	-44	460	2016-03-21	34.8	20.2	56.5833	0.0374	26.3621	0	4.87449	5.93107	8.29268	7.18003
MOCAMBINHO-MG	-15.0833	-44	460	2016-03-22	35.7	19.9	58.9583	0.0218167	26.4721	0	4.97187	6.18874	8.40893	6.86506
MOCAMBINHO-MG	-15.0833	-44	460	2016-03-23	36.1	20.9	56.9167	0.143367	24.5087	0	4.76463	6.14099	7.96165	7.39892
MOCAMBINHO-MG	-15.0833	-44	460	2016-03-24	35.5	23.9	57.8333	0.08415	22.9303	0	4.54126	5.48354	7.7318	7.56999
MOCAMBINHO-MG	-15.0833	-44	460	2016-03-25	35.7	23.2	58.5417	0.40205	23.3323	5	4.8486	5.64123	7.80739	7.37495
MOCAMBINHO-MG	-15.0833	-44	460	2016-03-26	35.2	21.5	59.9583	0.115317	25.6268	0	4.92442	5.74651	8.28532	6.83805
MOCAMBINHO-MG	-15.0833	-44	460	2016-03-27	34.9	20.6	56.0417	0.330367	25.8203	0	4.98939	5.77247	8.18861	7.33901
MOCAMBINHO-MG	-15.0833	-44	460	2016-03-28	35	19.6	56.7917	0.40205	26.3941	0	5.10105	5.90816	8.24848	7.09124
MOCAMBINHO-MG	-15.0833	-44	460	2016-03-29	34.9	19.8	53.0833	0.370883	26.1048	0	4.97972	5.83378	8.17149	7.71457
MOCAMBINHO-MG	-15.0833	-44	460	2016-03-30	35.1	19.5	56.625	0.1122	25.6601	0	4.74337	5.89942	8.01909	7.11859
MOCAMBINHO-MG	-15.0833	-44	460	2016-03-31	33.9	19	53.7917	0.45815	21.1088	0	4.21033	5.63409	6.41226	7.33909
MOCAMBINHO-MG	-15.0833	-44	460	2016-04-01	33.4	19.8	58.5833	0.442567	21.0122	0	4.19122	5.37893	6.41534	6.61646
MOCAMBINHO-MG	-15.0833	-44	460	2016-04-02	31.3	20.5	67.8333	0.115317	14.7284	0	2.95883	4.69832	4.39078	5.00026
MOCAMBINHO-MG	-15.0833	-44	460	2016-04-03	34.7	19.6	64.0417	0.426983	23.3711	0	4.63785	5.69056	7.2677	5.86759
MOCAMBINHO-MG	-15.0833	-44	460	2016-04-04	35.1	20.4	61.5	0.190117	23.1993	0	4.48351	5.66569	7.35739	6.42772
MOCAMBINHO-MG	-15.0833	-44	460	2016-04-05	35.4	21.2	53.25	0.539183	24.6564	0	4.93966	5.61179	7.95893	7.9687
MOCAMBINHO-MG	-15.0833	-44	460	2016-04-06	34.2	19.9	55	0.34595	24.9094	0	4.6859	5.45533	7.72046	7.31485
MOCAMBINHO-MG	-15.0833	-44	460	2016-04-07	35.3	19.5	53.0833	0.255567	24.0132	0	4.49872	5.75408	7.5291	7.72931
MOCAMBINHO-MG	-15.0833	-44	460	2016-04-08	36.5	21.8	51.4167	0.146483	24.1455	0	4.53726	5.73991	8.00503	8.54743
MOCAMBINHO-MG	-15.0833	-44	460	2016-04-09	36.7	19.7	52.5833	0.105967	20.8827	0	3.94479	6.02117	6.71931	8.05203
MOCAMBINHO-MG	-15.0833	-44	460	2016-04-10	35.2	18.9	49.2083	0.339717	24.1494	0	4.49008	5.72306	7.48491	8.25629
MOCAMBINHO-MG	-15.0833	-44	460	2016-04-11	35	17.9	49.625	0.489317	24.0952	0	4.57909	5.75763	7.31945	8.00087
MOCAMBINHO-MG	-15.0833	-44	460	2016-04-12	35.2	18.8	52.0833	0.610867	23.7279	0	4.69352	5.68304	7.34207	7.774
MOCAMBINHO-MG	-15.0833	-44	460	2016-04-13	34.5	19.7	55.25	0.741767	24.0865	0	4.83449	5.38635	7.47777	7.28819
MOCAMBINHO-MG	-15.0833	-44	460	2016-04-14	34.5	18.5	53.4583	0.592167	24.0199	0	4.64316	5.50056	7.30894	7.40641
MOCAMBINHO-MG	-15.0833	-44	460	2016-04-15	34.4	17.4	56.0417	0.576583	23.7673	0	4.55192	5.56757	7.08546	6.83326
MOCAMBINHO-MG	-15.0833	-44	460	2016-04-16	34.4	18.2	52.3333	0.68255	23.3436	0	4.58646	5.45964	7.05514	7.52663
MOCAMBINHO-MG	-15.0833	-44	460	2016-04-17	33.6	20.2	52.0833	1.28095	21.8533	0	4.88892	5.00989	6.73953	7.74413
MOCAMBINHO-MG	-15.0833	-44	460	2016-04-18	34.3	18.1	54.25	0.726183	23.2334	0	4.58143	5.39725	6.99796	7.19585
MOCAMBINHO-MG	-15.0833	-44	460	2016-04-19	33.2	17.8	55.6667	0.561	19.5288	0	3.85111	5.15465	5.74156	6.78367
MOCAMBINHO-MG	-15.0833	-44	460	2016-04-20	33.8	19.6	57.7083	0.8041	20.7861	0	4.29755	5.06336	6.36768	6.78246
MOCAMBINHO-MG	-15.0833	-44	460	2016-04-21	32.1	19.7	56.7083	1.0659	17.3649	0	3.92178	4.62495	5.17678	6.72963
MOCAMBINHO-MG	-15.0833	-44	460	2016-04-22	33.6	17	57	0.3366	23.0847	0	4.13787	5.2532	6.73955	6.52763
MOCAMBINHO-MG	-15.0833	-44	460	2016-04-23	34.7	18.1	56.0833	0.498667	23.0057	0	4.35332	5.36223	6.97665	6.96156
MOCAMBINHO-MG	-15.0833	-44	460	2016-04-24	34.6	18.3	53	0.47685	22.382	0	4.21561	5.29483	6.79902	7.46483
MOCAMBINHO-MG	-15.0833	-44	460	2016-04-25	34.8	18.2	57.2917	0.349067	22.3611	0	4.14279	5.32452	6.80419	6.79639
MOCAMBINHO-MG	-15.0833	-44	460	2016-04-26	35.4	17.7	59.0417	0.321017	21.9258	0	4.09106	5.47876	6.68299	6.53057
MOCAMBINHO-MG	-15.0833	-44	460	2016-04-27	36.2	18.6	55.7083	0.461267	20.3578	0	4.02789	5.54217	6.38298	7.29686
MOCAMBINHO-MG	-15.0833	-44	460	2016-04-28	37	20.9	53.7917	0.64515	20.6322	0	4.34444	5.45717	6.79783	8.06965
MOCAMBINHO-MG	-15.0833	-44	460	2016-04-29	32.8	22.4	58.4167	0.956817	17.1222	0.6	3.85959	4.23973	5.4037	6.90307
MOCAMBINHO-MG	-15.0833	-44	460	2016-04-30	31.7	21.2	60.5417	0.688783	15.0181	0	3.25866	4.13308	4.56208	6.26702
MOCAMBINHO-MG	-15.0833	-44	460	2016-05-01	35.4	19.6	58.8333	0.713717	22.4338	0	4.48467	5.16656	7.05696	6.80794
MOCAMBINHO-MG	-15.0833	-44	460	2016-05-02	34.7	20.4	56.0417	0.903833	21.1826	0	4.42438	4.89822	6.67427	7.28346
MOCAMBINHO-MG	-15.0833	-44	460	2016-05-03	32.3	17.8	59.5417	0.6171	21.8447	0	4.02614	4.63934	6.32138	6.08089
MOCAMBINHO-MG	-15.0833	-44	460	2016-05-04	31.5	17	59.0833	0.38335	18.4698	0	3.33886	4.53224	5.19283	5.95476
MOCAMBINHO-MG	-15.0833	-44	460	2016-05-05	33.7	17.2	59.1667	0.423867	20.8513	0	3.81083	4.95045	6.11967	6.23575
MOCAMBINHO-MG	-15.0833	-44	460	2016-05-06	32.7	17	54.2083	0.417633	20.1611	0	3.60628	4.74083	5.79271	6.8276
MOCAMBINHO-MG	-15.0833	-44	460	2016-05-07	33.3	16.7	52.7083	0.473733	21.505	0	3.83231	4.87045	6.21201	7.09375
MOCAMBINHO-MG	-15.0833	-44	460	2016-05-08	33.1	16.8	54.375	0.45815	20.502	0	3.68564	4.79958	5.91176	6.83007
MOCAMBINHO-MG	-15.0833	-44	460	2016-05-09	33.5	16.7	52.875	0.53295	21.2072	0	3.84418	4.86862	6.1478	7.09705
MOCAMBINHO-MG	-15.0833	-44	460	2016-05-10	32.7	15.3	56.25	0.32725	21.2783	0	3.59931	4.80713	5.92777	6.30262
MOCAMBINHO-MG	-15.0833	-44	460	2016-05-11	34.6	14.9	54.7917	0.405167	21.0148	0	3.72301	5.18477	6.0164	6.71361
MOCAMBINHO-MG	-15.0833	-44	460	2016-05-12	35.1	16	51.125	0.395817	20.2557	0	3.64088	5.17949	5.96567	7.49342
MOCAMBINHO-MG	-15.0833	-44	460	2016-05-13	34.9	17.5	53.75	0.2992	20.0814	0	3.56943	4.99709	6.04855	7.2745
MOCAMBINHO-MG	-15.0833	-44	460	2016-05-14	34.1	19.5	57.5417	1.03785	19.3965	0	4.11144	4.62099	5.96191	6.83555
MOCAMBINHO-MG	-15.0833	-44	460	2016-05-15	32.1	17.9	59.2083	0.748	20.3939	0	3.81804	4.35584	5.89105	6.11875
MOCAMBINHO-MG	-15.0833	-44	460	2016-05-16	33.2	15.9	59.625	0.47685	20.4479	0	3.63548	4.73858	5.81206	5.94773
MOCAMBINHO-MG	-15.0833	-44	460	2016-05-17	34.1	15.6	59.625	0.358417	18.9424	0	3.39342	4.91579	5.44255	6.01997
MOCAMBINHO-MG	-15.0833	-44	460	2016-05-18	35.5	18.4	56.75	0.417633	19.1763	0	3.61204	4.94	5.92381	7.00339
MOCAMBINHO-MG	-15.0833	-44	460	2016-05-19	34.6	20.3	54.5417	0.7106	15.2711	0	3.35087	4.55095	4.79596	7.50336
MOCAMBINHO-MG	-15.0833	-44	460	2016-05-20	31.6	18.9	57.0833	1.18745	15.2421	0	3.50032	4.06539	4.44207	6.50204
MOCAMBINHO-MG	-15.0833	-44	460	2016-05-21	32.2	18.2	59.9583	0.620217	16.5192	0	3.21967	4.24821	4.80578	6.0544
MOCAMBINHO-MG	-15.0833	-44	460	2016-05-22	33.2	18.3	58.0417	0.442567	18.1498	0	3.33794	4.4232	5.38279	6.48398
MOCAMBINHO-MG	-15.0833	-44	460	2016-05-23	33.7	18.2	56.6667	0.389583	18.4272	0	3.34022	4.51666	5.50294	6.74935
MOCAMBINHO-MG	-15.0833	-44	460	2016-05-24	34.5	18.7	55.7083	0.561	18.1259	0	3.50195	4.61255	5.53411	7.07575
MOCAMBINHO-MG	-15.0833	-44	460	2016-05-25	31.1	17.7	56.7917	1.60508	19.5597	0	4.17221	4.0243	5.52944	6.32663
MOCAMBINHO-MG	-15.0833	-44	460	2016-05-26	30.6	15.6	59.9167	0.8976	19.2667	0	3.53229	4.11367	5.18909	5.56423
MOCAMBINHO-MG	-15.0833	-44	460	2016-05-27	31.5	14.7	58.2917	0.5984	19.6591	0	3.4028	4.34025	5.29476	5.78981
MOCAMBINHO-MG	-15.0833	-44	460	2016-05-28	29.5	16.6	52.5	0.807217	13.9559	0	2.90878	3.78742	3.75156	6.58009
MOCAMBINHO-MG	-15.0833	-44	460	2016-05-29	28.8	17.3	56.0833	0.398933	11.4852	0	2.26566	3.56582	3.0874	6.08369
MOCAMBINHO-MG	-15.0833	-44	460	2016-05-30	32.8	16.4	62.8333	0.3553	19.1629	0	3.30539	4.40771	5.45667	5.48616
MOCAMBINHO-MG	-15.0833	-44	460	2016-05-31	34.3	16.1	58.5	0.3366	18.948	0	3.30713	4.69659	5.51234	6.2749
MOCAMBINHO-MG	-15.0833	-44	460	2016-06-01	34.5	15.5	55.3333	0.408283	19.1955	0	3.36528	4.76428	5.54488	6.7
MOCAMBINHO-MG	-15.0833	-44	460	2016-06-02	34.7	15.7	55.1667	0.51425	17.8365	0	3.31104	4.77495	5.18899	6.77891
MOCAMBINHO-MG	-15.0833	-44	460	2016-06-03	35	14.1	51.5	0.53295	18.4948	0	3.3721	4.9209	5.2569	7.14464
MOCAMBINHO-MG	-15.0833	-44	460	2016-06-04	35.7	15.5	51.75	0.4488	18.0988	0	3.31074	4.94683	5.33974	7.41224
MOCAMBINHO-MG	-15.0833	-44	460	2016-06-05	36.8	15.9	52.2083	0.423867	17.8864	0	3.33574	5.1081	5.41501	7.56109
MOCAMBINHO-MG	-15.0833	-44	460	2016-06-06	36.3	16.6	54.375	0.436333	18.5102	0	3.42218	4.96074	5.62289	7.24644
MOCAMBINHO-MG	-15.0833	-44	460	2016-06-07	35.3	17	53.5417	0.623333	15.835	0	3.22031	4.74003	4.76141	7.293
MOCAMBINHO-MG	-15.0833	-44	460	2016-06-08	35.3	18.1	49.4583	0.704367	17.2543	0	3.49116	4.64482	5.28572	8.10554
MOCAMBINHO-MG	-15.0833	-44	460	2016-06-09	33.2	20.3	55.875	0.819683	14.1358	0	3.13792	4.02058	4.33767	7.09017
MOCAMBINHO-MG	-15.0833	-44	460	2016-06-10	32.6	20.9	62.75	0.7667	12.4472	0	2.81135	3.82333	3.8195	5.98547
MOCAMBINHO-MG	-15.0833	-44	460	2016-06-11	29.9	18.9	73.125	0.545417	9.65531	0	2.08643	3.50686	2.72951	3.93508
MOCAMBINHO-MG	-15.0833	-44	460	2016-06-12	32.8	19.3	64.0833	0.5236	17.0657	0	3.19717	4.0319	5.1139	5.61615
MOCAMBINHO-MG	-15.0833	-44	460	2016-06-13	30.8	19.9	63.4583	0.829033	14.5367	0	2.98915	3.56111	4.25145	5.55826
MOCAMBINHO-MG	-15.0833	-44	460	2016-06-14	29.2	16.7	60.1667	1.21862	18.3682	0	3.49744	3.59789	4.91877	5.49509
MOCAMBINHO-MG	-15.0833	-44	460	2016-06-15	29.5	13.7	57.25	0.723067	18.7728	0	3.17112	3.90769	4.76654	5.57005
MOCAMBINHO-MG	-15.0833	-44	460	2016-06-16	29.8	14.1	54.4167	0.900717	19.0165	0	3.36548	3.92706	4.89686	6.02877
MOCAMBINHO-MG	-15.0833	-44	460	2016-06-17	30.8	12.6	51.1667	0.732417	19.2003	0	3.28642	4.1991	4.89483	6.39001
MOCAMBINHO-MG	-15.0833	-44	460	2016-06-18	31.1	13.2	52.9167	0.713717	19.0307	0	3.28313	4.20984	4.93965	6.28032
MOCAMBINHO-MG	-15.0833	-44	460	2016-06-19	31.3	14.6	52.7083	0.707483	18.5099	0	3.2711	4.14633	4.95671	6.52399
MOCAMBINHO-MG	-15.0833	-44	460	2016-06-20	31	15.8	57.4583	0.573467	16.452	0	2.95212	3.99861	4.48174	5.97938
MOCAMBINHO-MG	-15.0833	-44	460	2016-06-21	31	15.1	58.2083	0.760467	18.6105	0	3.30478	4.05462	5.00277	5.78932
MOCAMBINHO-MG	-15.0833	-44	460	2016-06-22	29.5	14.1	54.6667	0.92565	19.0019	0	3.35808	3.86849	4.86378	5.95745
MOCAMBINHO-MG	-15.0833	-44	460	2016-06-23	30.5	13.7	58.6667	0.582817	18.1959	0	3.06544	4.0719	4.71359	5.50166
MOCAMBINHO-MG	-15.0833	-44	460	2016-06-24	31.3	15	56.7083	0.741767	17.5875	0	3.20454	4.11772	4.74585	6.0221
MOCAMBINHO-MG	-15.0833	-44	460	2016-06-25	28.8	13.8	56.125	1.09395	14.8428	0	3.021	3.77336	3.72289	5.64326
MOCAMBINHO-MG	-15.0833	-44	460	2016-06-26	28.9	15.4	51.7917	1.40873	19.0104	0	3.74394	3.65968	4.93436	6.43038
MOCAMBINHO-MG	-15.0833	-44	460	2016-06-27	28.8	13.9	52.2917	1.15317	18.2961	0	3.4372	3.77045	4.59846	6.14957
MOCAMBINHO-MG	-15.0833	-44	460	2016-06-28	29.7	15.5	56.9167	1.09083	17.8599	0	3.40162	3.80154	4.71837	5.85699
MOCAMBINHO-MG	-15.0833	-44	460	2016-06-29	29.7	15	57.375	1.10953	18.7434	0	3.4849	3.84768	4.90359	5.73397
MOCAMBINHO-MG	-15.0833	-44	460	2016-06-30	30.9	14.5	60	0.847733	14.9145	0	2.94871	4.104	3.95556	5.4607
MOCAMBINHO-MG	-15.0833	-44	460	2016-07-01	30	14.2	54.7917	1.02538	18.9076	0	3.47113	3.97339	4.89797	6.01744
MOCAMBINHO-MG	-15.0833	-44	460	2016-07-02	29.7	15	60.5833	1.07213	13.3438	0	2.87608	3.86179	3.49098	5.30238
MOCAMBINHO-MG	-15.0833	-44	460	2016-07-03	29.8	14.1	59	0.81345	16.548	0	3.04031	3.95703	4.26119	5.42258
MOCAMBINHO-MG	-15.0833	-44	460	2016-07-04	28.3	16.1	62.25	0.8976	10.4656	0	2.40082	3.51571	2.72184	5.04606
MOCAMBINHO-MG	-15.0833	-44	460	2016-07-05	30.6	16.2	56.7917	0.997333	18.863	0	3.53787	3.9409	5.13854	6.07309
MOCAMBINHO-MG	-15.0833	-44	460	2016-07-06	31.4	16.6	53.1667	0.417633	19.187	0	3.17584	4.06086	5.34516	6.74681
MOCAMBINHO-MG	-15.0833	-44	460	2016-07-07	32.8	14.5	51.0417	0.479967	19.0385	0	3.23787	4.48649	5.23528	6.95254
MOCAMBINHO-MG	-15.0833	-44	460	2016-07-08	33.4	16.4	50.4583	0.470617	18.9398	0	3.3	4.4638	5.45155	7.40155
MOCAMBINHO-MG	-15.0833	-44	460	2016-07-09	31.6	15.3	54.125	0.748	19.1933	0	3.45312	4.2317	5.23838	6.46123
MOCAMBINHO-MG	-15.0833	-44	460	2016-07-10	32.1	14.1	53.2083	0.548533	19.1074	0	3.27969	4.41927	5.14618	6.49546
MOCAMBINHO-MG	-15.0833	-44	460	2016-07-11	30.9	13.9	52.6667	0.464383	19.175	0	3.13905	4.23138	5.02638	6.3808
MOCAMBINHO-MG	-15.0833	-44	460	2016-07-12	31	13.6	56.875	0.43945	17.4862	0	2.95666	4.28093	4.56571	5.78899
MOCAMBINHO-MG	-15.0833	-44	460	2016-07-13	32.5	13.3	54.5833	0.638917	19.4748	0	3.42201	4.57612	5.20508	6.25227
MOCAMBINHO-MG	-15.0833	-44	460	2016-07-14	33	14.1	50.625	0.470617	19.6103	0	3.32737	4.62526	5.37235	6.98292
MOCAMBINHO-MG	-15.0833	-44	460	2016-07-15	32.8	13.6	54.6667	0.455033	19.8496	0	3.34407	4.63538	5.36649	6.31921
MOCAMBINHO-MG	-15.0833	-44	460	2016-07-16	32.8	13.2	52.7917	0.526717	19.9	0	3.40125	4.67415	5.33919	6.52608
MOCAMBINHO-MG	-15.0833	-44	460	2016-07-17	34.8	12.5	51.4583	0.564117	19.6069	0	3.52513	5.08039	5.39158	6.89337
MOCAMBINHO-MG	-15.0833	-44	460	2016-07-18	34.4	14.5	50.5	0.604633	19.0628	0	3.52443	4.90703	5.39877	7.26255
MOCAMBINHO-MG	-15.0833	-44	460	2016-07-19	33.3	16.7	51.8333	0.723067	19.1472	0	3.63456	4.55457	5.53095	7.225
MOCAMBINHO-MG	-15.0833	-44	460	2016-07-20	33	16.2	57.7917	0.592167	17.1878	0	3.26371	4.554	4.89425	6.23036
MOCAMBINHO-MG	-15.0833	-44	460	2016-07-21	33.5	15.8	56.7083	0.436333	19.3557	0	3.42241	4.69566	5.52152	6.40316
MOCAMBINHO-MG	-15.0833	-44	460	2016-07-22	32.6	16.4	58.25	0.5797	17.9368	0.2	3.33789	4.49185	5.0891	6.13788
MOCAMBINHO-MG	-15.0833	-44	460	2016-07-23	31.5	16.1	54.6667	0.779167	19.5699	0	3.61822	4.32226	5.41159	6.47752
MOCAMBINHO-MG	-15.0833	-44	460	2016-07-24	29.4	15.2	57.2083	1.0098	16.892	0	3.32802	4.01521	4.41056	5.74424
MOCAMBINHO-MG	-15.0833	-44	460	2016-07-25	30.8	16.3	59.75	1.05343	14.5628	0	3.18313	4.19928	3.98956	5.6924
MOCAMBINHO-MG	-15.0833	-44	460	2016-07-26	31.1	16.4	59.1667	0.9911	18.0917	0	3.57912	4.26452	4.99354	5.82258
MOCAMBINHO-MG	-15.0833	-44	460	2016-07-27	30.7	13	53.7083	0.751117	20.9568	0	3.64126	4.48255	5.37494	6.0964
MOCAMBINHO-MG	-15.0833	-44	460	2016-07-28	32	12.6	47.9167	0.885133	21.1039	0	3.88261	4.76457	5.51029	6.99153
MOCAMBINHO-MG	-15.0833	-44	460	2016-07-29	30.7	13.9	45.7083	1.122	21.2689	0	4.07226	4.4513	5.55338	7.28797
MOCAMBINHO-MG	-15.0833	-44	460	2016-07-30	30.2	14.5	52.0417	1.5895	19.8431	0	4.19804	4.32573	5.19131	6.45142
MOCAMBINHO-MG	-15.0833	-44	460	2016-07-31	29.6	15.5	56.3333	1.37133	14.4652	0	3.39482	4.13653	3.81409	5.92383
MOCAMBINHO-MG	-15.0833	-44	460	2016-08-01	29	13.9	53.2917	0.83215	21.5934	0	3.7146	4.16401	5.44939	6.04668
MOCAMBINHO-MG	-15.0833	-44	460	2016-08-02	31.5	16.4	48.5	0.829033	19.1624	0	3.717	4.44745	5.32845	7.40396
MOCAMBINHO-MG	-15.0833	-44	460	2016-08-03	32.2	16.4	55.8333	0.94435	17.6735	0	3.64969	4.60661	4.97804	6.4408
MOCAMBINHO-MG	-15.0833	-44	460	2016-08-04	30.4	16.1	56.0833	1.4025	19.4216	0	4.04284	4.29118	5.26075	6.13444
MOCAMBINHO-MG	-15.0833	-44	460	2016-08-05	31.1	15.8	48.5417	1.02227	21.8772	0	4.16351	4.47928	5.97088	7.24761
MOCAMBINHO-MG	-15.0833	-44	460	2016-08-06	31.3	15.1	54.4583	0.433217	19.0401	0	3.33879	4.60089	5.14762	6.34825
MOCAMBINHO-MG	-15.0833	-44	460	2016-08-07	32.5	16.9	52.625	0.489317	21.6624	0	3.82461	4.70035	6.19067	7.02123
MOCAMBINHO-MG	-15.0833	-44	460	2016-08-08	33	14.5	54.625	0.595283	21.6914	0	3.89922	5.02607	5.98709	6.47019
MOCAMBINHO-MG	-15.0833	-44	460	2016-08-09	33.4	13.8	47.4167	0.470617	21.9035	0	3.79224	5.17735	6.01185	7.45198
MOCAMBINHO-MG	-15.0833	-44	460	2016-08-10	34.6	13.2	47.5	0.517367	21.7331	0	3.89922	5.4732	6.0321	7.53231
MOCAMBINHO-MG	-15.0833	-44	460	2016-08-11	36.2	14.3	40.875	0.713717	21.1836	0	4.18959	5.7415	6.17364	8.95766
MOCAMBINHO-MG	-15.0833	-44	460	2016-08-12	33.3	17.5	46.7083	0.66385	19.49	0	3.82557	4.91568	5.71011	8.12216
MOCAMBINHO-MG	-15.0833	-44	460	2016-08-13	32.1	17.4	52.1667	0.8228	19.4307	0	3.88643	4.69115	5.56287	7.10343
MOCAMBINHO-MG	-15.0833	-44	460	2016-08-14	29.8	16.7	60	0.539183	11.1727	0	2.47518	4.29169	3.02637	5.58735
MOCAMBINHO-MG	-15.0833	-44	460	2016-08-15	35.2	15.9	56.6667	0.442567	18.9469	0	3.66558	5.526	5.58022	6.64379
MOCAMBINHO-MG	-15.0833	-44	460	2016-08-16	33.2	17.5	46.5833	0.595283	11.739	0	2.85442	4.98361	3.43321	8.12507
MOCAMBINHO-MG	-15.0833	-44	460	2016-08-17	36.6	17.9	45.4167	0.6732	18.7105	0	4.00468	5.7043	5.83762	8.94095
MOCAMBINHO-MG	-15.0833	-44	460	2016-08-18	37	19.5	39.4583	0.613983	20.9494	0	4.26243	5.66646	6.75155	10.3002
MOCAMBINHO-MG	-15.0833	-44	460	2016-08-19	34.7	19.1	47.8333	1.08772	21.0907	0	4.64756	5.21689	6.50436	8.431
MOCAMBINHO-MG	-15.0833	-44	460	2016-08-20	34.7	17.6	49.0833	0.695017	22.0476	0	4.34758	5.39483	6.62943	7.99287
MOCAMBINHO-MG	-15.0833	-44	460	2016-08-21	38	17.5	45.0417	0.723067	21.2552	0	4.52094	6.14985	6.74085	9.1755
MOCAMBINHO-MG	-15.0833	-44	460	2016-08-22	35.8	20.5	45.625	1.61443	21.6715	0	5.42572	5.38403	6.96198	9.21631
MOCAMBINHO-MG	-15.0833	-44	460	2016-08-23	33.2	20.6	49.5417	1.8139	21.057	0	5.21379	4.77467	6.49397	8.1549
MOCAMBINHO-MG	-15.0833	-44	460	2016-08-24	32.6	17.1	51.875	1.29342	22.4192	0	4.75711	5.07582	6.44152	7.1755
MOCAMBINHO-MG	-15.0833	-44	460	2016-08-25	30.5	14.9	51.1667	1.11577	23.3269	0	4.50085	4.8574	6.18669	6.6666
MOCAMBINHO-MG	-15.0833	-44	460	2016-08-26	31	13.8	49.7917	0.85085	23.1595	0	4.29738	5.08554	6.07085	6.76836
MOCAMBINHO-MG	-15.0833	-44	460	2016-08-27	32.9	15.3	53.5	1.00045	20.4073	0	4.25582	5.38606	5.70611	6.72616
MOCAMBINHO-MG	-15.0833	-44	460	2016-08-28	32.5	16.7	51.9583	0.92565	22.8762	0	4.53813	5.18729	6.51404	7.09141
MOCAMBINHO-MG	-15.0833	-44	460	2016-08-29	33.5	14.1	46.9167	1.23732	23.2173	0	4.90567	5.66471	6.4202	7.58489
MOCAMBINHO-MG	-15.0833	-44	460	2016-08-30	34	17.4	52.4167	1.05967	19.9542	0	4.42307	5.5037	5.90767	7.33875
MOCAMBINHO-MG	-15.0833	-44	460	2016-08-31	35.3	17	47.125	1.11888	22.5074	0	4.96276	5.86426	6.76769	8.30028
MOCAMBINHO-MG	-15.0833	-44	460	2016-09-01	35.4	18.7	45	0.90695	22.148	0	4.77876	5.7419	6.86459	8.94037
MOCAMBINHO-MG	-15.0833	-44	460	2016-09-02	32.6	18.2	45.4167	1.34017	23.6779	0	5.15421	5.15815	6.93707	8.31902
MOCAMBINHO-MG	-15.0833	-44	460	2016-09-03	32.8	17.5	43	1.38068	24.4801	0	5.32009	5.30908	7.10917	8.60138
MOCAMBINHO-MG	-15.0833	-44	460	2016-09-04	31.9	16.9	45.6667	1.09707	24.473	0	4.94443	5.18723	6.91841	7.95557
MOCAMBINHO-MG	-15.0833	-44	460	2016-09-05	32.7	15.9	47.125	1.03473	25.0756	0	4.99505	5.50006	7.06295	7.71073
MOCAMBINHO-MG	-15.0833	-44	460	2016-09-06	33.2	16.1	48.5833	0.595283	24.4838	0	4.5765	5.61881	6.98438	7.6049
MOCAMBINHO-MG	-15.0833	-44	460	2016-09-07	34.2	15.6	42.0417	0.800983	24.729	0	4.87051	5.91936	7.1179	8.65901
MOCAMBINHO-MG	-15.0833	-44	460	2016-09-08	35.4	15.8	43.2917	0.666967	24.3615	0	4.78739	6.20174	7.18743	8.71162
MOCAMBINHO-MG	-15.0833	-44	460	2016-09-09	34.9	16.8	41.625	0.744883	23.1578	0	4.71724	6.01876	6.89185	9.05649
MOCAMBINHO-MG	-15.0833	-44	460	2016-09-10	32.3	18.4	45.75	1.23732	20.6226	0	4.73828	5.23531	6.03135	8.25182
MOCAMBINHO-MG	-15.0833	-44	460	2016-09-11	31.2	15.3	44.5	0.891367	18.4448	0	4.00728	5.34832	4.99618	7.75245
MOCAMBINHO-MG	-15.0833	-44	460	2016-09-12	33.9	14.6	45.5	0.657617	25.6626	0	4.8393	6.06015	7.21512	7.93159
MOCAMBINHO-MG	-15.0833	-44	460	2016-09-13	35.6	14.9	43.7083	0.6545	25.1884	0	4.92013	6.45075	7.34077	8.5284
MOCAMBINHO-MG	-15.0833	-44	460	2016-09-14	36.2	15.9	40.125	0.58905	24.0728	0	4.76052	6.53224	7.21365	9.36242
MOCAMBINHO-MG	-15.0833	-44	460	2016-09-15	37.9	16.5	39.25	0.64515	23.2279	0	4.86679	6.90934	7.23512	9.93204
MOCAMBINHO-MG	-15.0833	-44	460	2016-09-16	38.5	19.9	35.0833	0.885133	21.9036	0	5.14228	6.75341	7.27303	11.4421
MOCAMBINHO-MG	-15.0833	-44	460	2016-09-17	35.3	19.1	42.875	0.9724	20.9851	0	4.84436	6.05715	6.53651	9.33939
MOCAMBINHO-MG	-15.0833	-44	460	2016-09-18	34.9	18.8	46.3333	0.92565	23.4525	0	5.074	6.01368	7.22068	8.65672
MOCAMBINHO-MG	-15.0833	-44	460	2016-09-19	37.5	19	41.6667	0.698133	24.3409	0	5.16265	6.67278	7.84457	9.92447
MOCAMBINHO-MG	-15.0833	-44	460	2016-09-20	36.5	19.2	35.5	0.620217	24.0408	0	4.92362	6.41975	7.64899	10.8094
MOCAMBINHO-MG	-15.0833	-44	460	2016-09-21	38.6	18.4	39.625	0.536067	22.728	0	4.7958	7.06074	7.3832	10.3685
MOCAMBINHO-MG	-15.0833	-44	460	2016-09-22	35.5	22.4	45.2083	1.7952	22.417	0	5.98912	5.76139	7.38589	9.56861
MOCAMBINHO-MG	-15.0833	-44	460	2016-09-23	32.9	20.1	47.3333	1.1033	21.7547	0	4.93195	5.41516	6.61966	8.38111
MOCAMBINHO-MG	-15.0833	-44	460	2016-09-24	35.4	21.3	46.2083	0.910067	21.0804	0	4.88423	5.9409	6.81545	9.18618
MOCAMBINHO-MG	-15.0833	-44	460	2016-09-25	30.4	21.2	55.625	0.5236	8.8635	0	2.44214	4.54879	2.63325	6.87095
MOCAMBINHO-MG	-15.0833	-44	460	2016-09-26	33	22.2	55.9583	0.882017	15.0266	0	3.76747	5.14877	4.74232	7.31116
MOCAMBINHO-MG	-15.0833	-44	460	2016-09-27	33.7	20.3	57.7917	0.844617	19.8375	0	4.42845	5.67755	6.13826	6.84788
MOCAMBINHO-MG	-15.0833	-44	460	2016-09-28	35.1	19.3	53.1667	0.86955	20.8877	0	4.70853	6.21216	6.50616	7.6568
MOCAMBINHO-MG	-15.0833	-44	460	2016-09-29	35.9	19.4	45	0.847733	25.5465	0	5.46756	6.43165	8.0755	9.14767
MOCAMBINHO-MG	-15.0833	-44	460	2016-09-30	37.8	19.2	42.0833	0.676317	24.5767	0	5.2811	6.97758	7.98372	9.94632
MOCAMBINHO-MG	-15.0833	-44	460	2016-10-01	36.9	21.4	36.875	0.956817	24.0168	0	5.54464	6.47834	7.96234	11.1058
MOCAMBINHO-MG	-15.0833	-44	460	2016-10-02	36.1	23.3	41.4583	1.30277	23.4204	0	5.84407	5.97353	7.89708	10.5097
MOCAMBINHO-MG	-15.0833	-44	460	2016-10-03	35.5	20.7	47.625	1.58327	23.1163	0	5.83746	6.22474	7.41424	8.86062
MOCAMBINHO-MG	-15.0833	-44	460	2016-10-04	30.8	22.2	61.1667	1.7017	10.4324	0.4	3.4688	4.59251	3.17445	6.17974
MOCAMBINHO-MG	-15.0833	-44	460	2016-10-05	32.8	21.2	73.0417	0.8789	15.624	3.4	3.60996	5.40876	4.83449	4.37372
MOCAMBINHO-MG	-15.0833	-44	460	2016-10-06	31.9	20.9	75.7917	0.847733	14.2629	2.8	3.28641	5.21048	4.32533	3.83745
MOCAMBINHO-MG	-15.0833	-44	460	2016-10-07	35	21.6	60.4583	0.825917	23.4394	0	5.14394	6.0139	7.56608	6.74001
MOCAMBINHO-MG	-15.0833	-44	460	2016-10-08	36.8	21	50.5417	0.913183	24.76	0	5.5856	6.63233	8.14512	8.62121
MOCAMBINHO-MG	-15.0833	-44	460	2016-10-09	36.3	20.9	61.1667	0.98175	19.9667	1.4	4.7499	6.52216	6.5067	6.694
MOCAMBINHO-MG	-15.0833	-44	460	2016-10-10	35.2	21	58.7917	1.31212	26.684	0	5.98229	6.21066	8.55856	6.97149
MOCAMBINHO-MG	-15.0833	-44	460	2016-10-11	34.1	20.8	49.625	1.61755	26.1901	0	6.1642	5.93974	8.2251	8.31491
MOCAMBINHO-MG	-15.0833	-44	460	2016-10-12	33.3	21.6	50.75	1.99155	17.6812	0	5.21317	5.58409	5.55286	8.12921
MOCAMBINHO-MG	-15.0833	-44	460	2016-10-13	35.3	18.9	50.0833	1.58327	24.7088	0	5.9701	6.57509	7.67098	8.12966
MOCAMBINHO-MG	-15.0833	-44	460	2016-10-14	36.3	19.3	46.1667	1.09707	28.2029	0	6.21287	6.81383	8.95873	9.00472
MOCAMBINHO-MG	-15.0833	-44	460	2016-10-15	37	19.7	40.7917	1.09707	28.0302	0	6.29739	6.97172	9.06237	10.1112
MOCAMBINHO-MG	-15.0833	-44	460	2016-10-16	36.2	19.4	38.7917	0.984867	28.0518	0	6.09758	6.80275	8.91073	10.2383
MOCAMBINHO-MG	-15.0833	-44	460	2016-10-17	36.6	19.4	40.3333	0.966167	27.4327	0	6.0299	6.92771	8.77047	10.0562
MOCAMBINHO-MG	-15.0833	-44	460	2016-10-18	37.5	19.8	40.3333	0.8041	27.5702	0	5.95721	7.14174	8.99868	10.3044
MOCAMBINHO-MG	-15.0833	-44	460	2016-10-19	38.7	21.4	44.5833	0.464383	25.5138	0	5.42304	7.2876	8.69475	10.0764
MOCAMBINHO-MG	-15.0833	-44	460	2016-10-20	36.1	22.1	47.5	0.498667	15.731	0	3.79409	6.43785	5.20724	9.21945
MOCAMBINHO-MG	-15.0833	-44	460	2016-10-21	38.2	22.3	42.2083	1.23732	25.7148	0.4	6.33804	7.04202	8.81612	10.5848
MOCAMBINHO-MG	-15.0833	-44	460	2016-10-22	37.8	22.3	54.5417	1.21238	26.9399	0.4	6.35523	6.93636	9.18074	8.2657
MOCAMBINHO-MG	-15.0833	-44	460	2016-10-23	35.8	21.9	37.625	1.40873	28.7874	0	6.76762	6.41503	9.45516	10.8526
MOCAMBINHO-MG	-15.0833	-44	460	2016-10-24	36.5	21.5	44.4583	1.122	28.8394	0	6.48725	6.69676	9.51672	9.71757
MOCAMBINHO-MG	-15.0833	-44	460	2016-10-25	37.3	19.3	34	0.866433	28.766	0	6.17353	7.23806	9.28548	11.2499
MOCAMBINHO-MG	-15.0833	-44	460	2016-10-26	37.8	19.4	36.4167	0.83215	28.519	0	6.15809	7.37738	9.2937	10.9603
MOCAMBINHO-MG	-15.0833	-44	460	2016-10-27	39	19.6	36.125	0.685667	28.4157	0	6.05901	7.70133	9.46455	11.3001
MOCAMBINHO-MG	-15.0833	-44	460	2016-10-28	38.6	26.1	35.9167	1.30588	22.0454	0	6.12564	6.59201	8.03409	12.6463
MOCAMBINHO-MG	-15.0833	-44	460	2016-10-29	36	21.5	66.5833	1.3651	23.0061	11	5.43516	6.59968	7.53264	5.79257
MOCAMBINHO-MG	-15.0833	-44	460	2016-10-30	26.6	21.5	75.4583	1.03473	7.535	7.6	2.17473	3.52377	2.10299	3.54269
MOCAMBINHO-MG	-15.0833	-44	460	2016-10-31	33	20.3	57.5833	1.48042	23.6773	0.2	5.49062	5.91408	7.24119	6.78935
MOCAMBINHO-MG	-15.0833	-44	460	2016-11-01	35	20.7	50.875	1.29965	28.2633	0	6.35623	6.45342	8.99243	8.23273
MOCAMBINHO-MG	-15.0833	-44	460	2016-11-02	35.5	20.3	48.125	0.956817	27.2958	0	5.97624	6.66911	8.69865	8.71005
MOCAMBINHO-MG	-15.0833	-44	460	2016-11-03	36.3	20.5	39.9167	1.2716	28.6725	0	6.61852	6.88225	9.28478	10.2799
MOCAMBINHO-MG	-15.0833	-44	460	2016-11-04	36.5	19.2	44.25	1.0285	28.1421	0	6.2379	7.12419	8.95388	9.34299
MOCAMBINHO-MG	-15.0833	-44	460	2016-11-05	36.2	21.2	37.4583	1.13758	29.7436	0	6.65283	6.76493	9.72337	10.821
MOCAMBINHO-MG	-15.0833	-44	460	2016-11-06	34.8	19.9	45.5417	1.30588	29.3364	0	6.53204	6.55378	9.18305	8.95466
MOCAMBINHO-MG	-15.0833	-44	460	2016-11-07	33.4	20.8	44.5833	1.31523	23.8472	0	5.69367	5.99973	7.4035	9.02541
MOCAMBINHO-MG	-15.0833	-44	460	2016-11-08	29.8	21.1	65.375	1.13135	15.5025	1.6	3.74969	4.80715	4.54985	5.28766
MOCAMBINHO-MG	-15.0833	-44	460	2016-11-09	36.1	19.8	59.5	0.5797	24.2291	0	5.21033	6.96711	7.73381	6.813
MOCAMBINHO-MG	-15.0833	-44	460	2016-11-10	32.4	22.8	65.25	0.349067	13.0505	3.4	3.05623	5.31091	4.11868	5.76869
MOCAMBINHO-MG	-15.0833	-44	460	2016-11-11	35.6	21.3	66.2917	0.501783	25.6884	0	5.45976	6.60924	8.33165	5.77809
MOCAMBINHO-MG	-15.0833	-44	460	2016-11-12	33.8	20.9	71.375	0.748	20.7439	23.8	4.5546	6.13343	6.49338	4.70685
MOCAMBINHO-MG	-15.0833	-44	460	2016-11-13	24.6	21.5	89	1.05032	7.47234	20.2	1.82784	2.72263	2.00868	1.52381
MOCAMBINHO-MG	-15.0833	-44	460	2016-11-14	29.9	20.9	84.5417	1.16875	14.77	79.2	3.24263	4.90988	4.32726	2.356
MOCAMBINHO-MG	-15.0833	-44	460	2016-11-15	31.4	21.5	85.625	1.07525	17.7401	26.8	3.80462	5.27877	5.38894	2.28313
MOCAMBINHO-MG	-15.0833	-44	460	2016-11-16	29.9	19.6	85.0417	1.5334	13.2412	47.8	2.98329	5.18135	3.79087	2.22137
MOCAMBINHO-MG	-15.0833	-44	460	2016-11-17	31.8	20.5	74.8333	0.987983	22.7781	4.4	4.79368	5.60961	6.84909	3.95065
MOCAMBINHO-MG	-15.0833	-44	460	2016-11-18	32.3	22.1	80.9583	0.760467	15.3299	4.4	3.4784	5.46065	4.775	3.11313
MOCAMBINHO-MG	-15.0833	-44	460	2016-11-19	32.1	22.2	77.4167	0.6171	21.1509	7.4	4.50406	5.37729	6.57729	3.68509
MOCAMBINHO-MG	-15.0833	-44	460	2016-11-20	25	19.7	85.75	1.22173	11.3087	67.2	2.47435	3.51651	2.95856	1.91693
MOCAMBINHO-MG	-15.0833	-44	460	2016-11-21	29.4	20.8	75.1667	0.489317	17.4017	0	3.65157	4.78913	5.04462	3.73991
MOCAMBINHO-MG	-15.0833	-44	460	2016-11-22	33.1	21	67.625	0.545417	28.1493	0	5.71519	5.94231	8.72464	5.26263
MOCAMBINHO-MG	-15.0833	-44	460	2016-11-23	34.6	22.3	61.5833	0.763583	29.213	0	6.17543	6.18164	9.47481	6.58516
MOCAMBINHO-MG	-15.0833	-44	460	2016-11-24	34.9	23.3	64.7917	1.10018	24.615	0	5.63028	6.09074	8.14802	6.18289
MOCAMBINHO-MG	-15.0833	-44	460	2016-11-25	34.8	22.4	60.3333	1.27472	26.0567	0	5.97189	6.23327	8.49131	6.83764
MOCAMBINHO-MG	-15.0833	-44	460	2016-11-26	34	21.1	60.0417	0.8976	28.7984	0	6.07148	6.21681	9.07386	6.6207
MOCAMBINHO-MG	-15.0833	-44	460	2016-11-27	33.3	20.2	62.2917	0.666967	25.5391	0	5.31236	6.15713	7.83683	6.05912
MOCAMBINHO-MG	-15.0833	-44	460	2016-11-28	33.1	22.9	63.9583	0.83215	26.4057	0	5.6496	5.58793	8.44214	6.07446
MOCAMBINHO-MG	-15.0833	-44	460	2016-11-29	35.5	22.3	61.2917	0.670083	29.4952	0	6.25407	6.48442	9.7028	6.74735
MOCAMBINHO-MG	-15.0833	-44	460	2016-11-30	36.9	21.3	56.3333	0.51425	29.0092	0	6.10832	7.08232	9.60258	7.66824
MOCAMBINHO-MG	-15.0833	-44	460	2016-12-01	33.8	21.7	54.0833	1.31523	26.1793	0	5.99215	6.06019	8.30247	7.66596
MOCAMBINHO-MG	-15.0833	-44	460	2016-12-02	33.1	19.8	58.375	1.01603	27.5792	0	5.81946	6.1745	8.37779	6.61114
MOCAMBINHO-MG	-15.0833	-44	460	2016-12-03	34.6	21.3	58.1667	0.60775	28.6737	0	5.94105	6.386	9.1525	7.03729
MOCAMBINHO-MG	-15.0833	-44	460	2016-12-04	30.5	23.5	70.9583	0.872667	15.8068	1.8	3.70665	4.53817	4.89106	4.71172
MOCAMBINHO-MG	-15.0833	-44	460	2016-12-05	32	22.2	79.4167	0.947467	13.7865	12.6	3.2715	5.3833	4.28008	3.3523
MOCAMBINHO-MG	-15.0833	-44	460	2016-12-06	30.3	20.4	83	0.760467	16.7244	29	3.56034	5.20134	4.89127	2.58582
MOCAMBINHO-MG	-15.0833	-44	460	2016-12-07	33.7	20.6	71.5417	1.11888	25.7683	9.2	5.5275	6.23453	8.01314	4.64376
MOCAMBINHO-MG	-15.0833	-44	460	2016-12-08	29.5	21.2	80.5417	0.969283	15.7437	20.6	3.45524	4.76511	4.60444	2.95976
MOCAMBINHO-MG	-15.0833	-44	460	2016-12-09	33.7	22.9	73.625	0.716833	26.9438	0	5.72465	5.80865	8.69728	4.49571
MOCAMBINHO-MG	-15.0833	-44	460	2016-12-10	29.7	22.1	81.0833	0.935	16.0829	3.6	3.53575	4.62012	4.79459	2.94057
MOCAMBINHO-MG	-15.0833	-44	460	2016-12-11	31.3	22.5	78.6667	0.751117	19.3115	0	4.17785	5.0864	5.95565	3.44782
MOCAMBINHO-MG	-15.0833	-44	460	2016-12-12	29.5	22	79.125	1.08772	19.4685	4.8	4.14221	4.57584	5.77388	3.22589
MOCAMBINHO-MG	-15.0833	-44	460	2016-12-13	29.6	22.3	82.4167	0.70125	16.5318	0.8	3.56148	4.53604	4.93692	2.73868
MOCAMBINHO-MG	-15.0833	-44	460	2016-12-14	31.4	22.1	79	0.791633	24.5113	0.4	5.07493	5.21443	7.52147	3.37436
MOCAMBINHO-MG	-15.0833	-44	460	2016-12-15	33.6	22.2	67.75	0.81345	28.6903	0	6.02724	5.92326	9.14305	5.41492
MOCAMBINHO-MG	-15.0833	-44	460	2016-12-16	32.2	20.1	59.0417	1.37757	27.9034	0	6.00063	5.86966	8.39022	6.42961
MOCAMBINHO-MG	-15.0833	-44	460	2016-12-17	30.1	19.3	63.375	1.06902	23.4437	0	4.91785	5.36322	6.69972	5.42802
MOCAMBINHO-MG	-15.0833	-44	460	2016-12-18	30.6	19.8	64.4583	1.07525	24.2164	0	5.08116	5.42705	7.04504	5.37399
MOCAMBINHO-MG	-15.0833	-44	460	2016-12-19	31.1	18.6	63.625	1.02227	26.3567	0	5.37414	5.79177	7.57285	5.42356
MOCAMBINHO-MG	-15.0833	-44	460	2016-12-20	31	18.1	70.5833	0.769817	23.1245	2.8	4.68766	5.84297	6.57284	4.33343
MOCAMBINHO-MG	-15.0833	-44	460	2016-12-21	32.4	17.6	63.625	0.64515	29.6737	0	5.78134	6.32562	8.57167	5.45625
MOCAMBINHO-MG	-15.0833	-44	460	2016-12-22	32.6	19	63.2917	1.29653	27.9393	0	5.88346	6.17764	8.30047	5.68386
MOCAMBINHO-MG	-15.0833	-44	460	2016-12-23	31.4	19.5	63.0833	1.12823	28.5642	0	5.82972	5.7327	8.38333	5.63762
MOCAMBINHO-MG	-15.0833	-44	460	2016-12-24	32.9	19.2	63.1667	0.73865	29.9158	0	5.98556	6.23673	8.96455	5.75949
MOCAMBINHO-MG	-15.0833	-44	460	2016-12-25	34.3	20.1	61.9583	0.7293	28.7499	0	5.9575	6.51638	8.95512	6.21945
MOCAMBINHO-MG	-15.0833	-44	460	2016-12-26	34.5	19.8	56.6667	0.853967	29.9806	0	6.23519	6.62301	9.32306	7.07102
MOCAMBINHO-MG	-15.0833	-44	460	2016-12-27	34.6	19.5	56.75	0.900717	29.9498	0	6.25453	6.69776	9.28269	7.03038
MOCAMBINHO-MG	-15.0833	-44	460	2016-12-28	34.7	20.3	58.125	0.779167	24.9194	0	5.40982	6.6064	7.83885	6.92508
MOCAMBINHO-MG	-15.0833	-44	460	2016-12-29	34.5	19.7	57.3333	0.688783	26.2991	0	5.53308	6.63839	8.1647	6.94889
MOCAMBINHO-MG	-15.0833	-44	460	2016-12-30	33.2	20.8	57.0417	0.77605	21.5795	0	4.79469	6.06275	6.6773	6.96956
MOCAMBINHO-MG	-15.0833	-44	460	2016-12-31	32.9	18.6	58.5417	0.526717	25.3201	0	5.10797	6.32887	7.50933	6.40671
MOCAMBINHO-MG	-15.0833	-44	460	2017-01-01	35.7	18.4	57.375	0.601517	30.1087	0	6.13385	7.16866	9.33193	6.92879
MOCAMBINHO-MG	-15.0833	-44	460	2017-01-02	36.3	23.1	52.75	0.436333	26.9502	0	5.7032	6.63147	9.08727	8.48258
MOCAMBINHO-MG	-15.0833	-44	460	2017-01-03	37.7	23	50.7917	0.6919	29.2237	0	6.40593	7.0934	10.0492	9.04535
MOCAMBINHO-MG	-15.0833	-44	460	2017-01-04	35.5	21	52.8333	0.857083	29.6697	0	6.33717	6.73716	9.56194	8.02464
MOCAMBINHO-MG	-15.0833	-44	460	2017-01-05	35.6	20.6	54.0833	0.797867	29.7139	0	6.29044	6.82933	9.53036	7.76803
MOCAMBINHO-MG	-15.0833	-44	460	2017-01-06	36.1	20.4	49.125	0.875783	27.1774	0	5.98988	7.00888	8.7587	8.65555
MOCAMBINHO-MG	-15.0833	-44	460	2017-01-07	35.4	19.1	47.25	0.829033	30.2539	0	6.30513	6.98554	9.43916	8.64065
MOCAMBINHO-MG	-15.0833	-44	460	2017-01-08	35.2	19.4	45.2083	0.81345	30.3815	0	6.29963	6.88417	9.49458	8.99227
MOCAMBINHO-MG	-15.0833	-44	460	2017-01-09	36.3	19.9	50.0833	0.492433	29.8549	0	6.06732	7.13687	9.57557	8.44473
MOCAMBINHO-MG	-15.0833	-44	460	2017-01-10	36.6	18.9	49.9167	0.573467	29.9412	0	6.13531	7.35642	9.4955	8.3616
MOCAMBINHO-MG	-15.0833	-44	460	2017-01-11	36.3	21.7	50.7917	1.06278	26.7425	1.4	6.14573	6.86316	8.82476	8.60949
MOCAMBINHO-MG	-15.0833	-44	460	2017-01-12	35.5	22.1	58.9583	1.25602	28.6365	0.8	6.45709	6.54547	9.39087	7.12756
MOCAMBINHO-MG	-15.0833	-44	460	2017-01-13	30.7	20.5	78	1.15317	17.0501	70.6	3.78657	5.31722	5.03035	3.37968
MOCAMBINHO-MG	-15.0833	-44	460	2017-01-14	30.9	20.9	81.4583	1.0098	20.1928	31.4	4.24677	5.29979	6.01984	2.88228
MOCAMBINHO-MG	-15.0833	-44	460	2017-01-15	33.3	21.8	74.1667	0.604633	27.6759	0.2	5.736	5.89626	8.72017	4.28033
MOCAMBINHO-MG	-15.0833	-44	460	2017-01-16	33	22.2	68.0833	0.8228	25.8616	0	5.49794	5.71849	8.16183	5.29835
MOCAMBINHO-MG	-15.0833	-44	460	2017-01-17	28.7	20.8	67.5417	0.8602	17.6232	0	3.86486	4.58225	5.04542	4.82018
MOCAMBINHO-MG	-15.0833	-44	460	2017-01-18	34.5	18.5	63.6667	0.66385	30.1655	0	6.09175	6.78689	9.17895	5.78191
MOCAMBINHO-MG	-15.0833	-44	460	2017-01-19	34.2	20.9	58.375	0.723067	29.8178	0	6.149	6.33199	9.39506	6.89685
MOCAMBINHO-MG	-15.0833	-44	460	2017-01-20	33.7	20.1	58.7917	0.6545	29.797	0	6.0221	6.30859	9.18937	6.65995
MOCAMBINHO-MG	-15.0833	-44	460	2017-01-21	34.3	19.4	55.9583	0.741767	28.7127	0	5.91553	6.5929	8.8402	7.10416
MOCAMBINHO-MG	-15.0833	-44	460	2017-01-22	34.4	19	59.3333	0.632683	29.7114	0	6.00134	6.67692	9.10186	6.52185
MOCAMBINHO-MG	-15.0833	-44	460	2017-01-23	34.3	20.7	58.875	0.4862	24.7447	0	5.16084	6.38418	7.78391	6.80105
MOCAMBINHO-MG	-15.0833	-44	460	2017-01-24	33.1	21.8	66.9583	1.00357	23.9933	1.2	5.25141	5.80983	7.53518	5.45386
MOCAMBINHO-MG	-15.0833	-44	460	2017-01-25	34.8	20.4	62.3333	0.919417	29.074	0	6.15569	6.57653	9.17563	6.25288
MOCAMBINHO-MG	-15.0833	-44	460	2017-01-26	35.8	19.4	57.5833	0.520483	30.0508	0	6.11192	7.01419	9.48393	7.0414
MOCAMBINHO-MG	-15.0833	-44	460	2017-01-27	35.8	19.3	54.4583	0.60775	30.2749	0	6.18248	7.02336	9.53908	7.54581
MOCAMBINHO-MG	-15.0833	-44	460	2017-01-28	34.7	19	49.1667	1.00045	29.573	0	6.26215	6.74075	9.10507	8.19969
MOCAMBINHO-MG	-15.0833	-44	460	2017-01-29	34.9	20.4	51.4583	1.1968	29.3476	0	6.44876	6.58947	9.27707	8.07352
MOCAMBINHO-MG	-15.0833	-44	460	2017-01-30	34.7	22.4	49.2083	1.2529	29.8247	0	6.65886	6.18464	9.70389	8.73902
MOCAMBINHO-MG	-15.0833	-44	460	2017-01-31	34.8	19.7	52.7083	0.816567	26.5368	0	5.67572	6.65517	8.27941	7.74655
MOCAMBINHO-MG	-15.0833	-44	460	2017-02-01	36	19.4	53.1667	0.648267	27.1265	0	5.71751	7.0476	8.58891	7.80418
MOCAMBINHO-MG	-15.0833	-44	460	2017-02-02	34.8	23.2	60.4583	1.10953	21.4992	0	5.15191	6.05477	7.09454	6.91821
MOCAMBINHO-MG	-15.0833	-44	460	2017-02-03	34.8	22.1	73.375	0.685667	20.8336	7.8	4.64609	6.25556	6.75706	4.5639
MOCAMBINHO-MG	-15.0833	-44	460	2017-02-04	34	22	77.7083	0.4675	22.8021	0.4	4.8746	6.01619	7.29004	3.75704
MOCAMBINHO-MG	-15.0833	-44	460	2017-02-05	30.3	20.6	87.4167	0.713717	10.4245	38.4	2.41264	5.10308	3.05949	1.92163
MOCAMBINHO-MG	-15.0833	-44	460	2017-02-06	31.5	21.9	81.375	0.5049	19.3524	0	4.09774	5.21833	5.92848	2.98695
MOCAMBINHO-MG	-15.0833	-44	460	2017-02-07	30.2	21.6	80.8333	0.885133	17.2884	21.4	3.72676	4.84534	5.15398	2.97943
MOCAMBINHO-MG	-15.0833	-44	460	2017-02-08	32.1	21.9	81.9583	0.564117	19.9306	15.2	4.23684	5.40394	6.16709	2.92708
MOCAMBINHO-MG	-15.0833	-44	460	2017-02-09	30.6	21.5	80.5833	0.96305	19.5136	11.4	4.13057	4.99047	5.84743	3.03611
MOCAMBINHO-MG	-15.0833	-44	460	2017-02-10	28.4	21.6	82.0417	1.08148	16.7305	3	3.55617	4.2058	4.83285	2.69375
MOCAMBINHO-MG	-15.0833	-44	460	2017-02-11	29.4	22.5	82.0833	0.501783	16.963	2.2	3.5916	4.32545	5.06569	2.7906
MOCAMBINHO-MG	-15.0833	-44	460	2017-02-12	30.2	22	70.5417	0.8041	16.976	0	3.79448	4.72562	5.09576	4.61531
MOCAMBINHO-MG	-15.0833	-44	460	2017-02-13	31.6	20.2	68.0417	0.844617	28.3581	0	5.66783	5.53933	8.45405	4.96788
MOCAMBINHO-MG	-15.0833	-44	460	2017-02-14	31.3	17.6	64.9583	1.00357	29.413	0	5.7378	5.86308	8.33003	5.14125
MOCAMBINHO-MG	-15.0833	-44	460	2017-02-15	31.8	18.9	64.0833	0.919417	29.0316	0	5.76185	5.8024	8.49066	5.46319
MOCAMBINHO-MG	-15.0833	-44	460	2017-02-16	31.5	20.9	68.5417	0.941233	21.3592	0	4.60148	5.35561	6.43342	4.94797
MOCAMBINHO-MG	-15.0833	-44	460	2017-02-17	32.7	21.1	64.3333	0.6171	25.6922	0	5.27026	5.68314	7.92345	5.76433
MOCAMBINHO-MG	-15.0833	-44	460	2017-02-18	33.2	20.1	65.2083	0.508017	25.3119	0	5.14334	5.99632	7.74109	5.56887
MOCAMBINHO-MG	-15.0833	-44	460	2017-02-19	34.2	20.2	60.7917	0.698133	27.9222	0	5.74163	6.26551	8.69731	6.41019
MOCAMBINHO-MG	-15.0833	-44	460	2017-02-20	33.4	21.1	56.9167	1.17187	25.5324	0	5.64773	5.86957	7.96603	7.05721
MOCAMBINHO-MG	-15.0833	-44	460	2017-02-21	33.1	19.4	59.7917	1.12512	24.8863	1	5.3839	6.04672	7.50859	6.33658
MOCAMBINHO-MG	-15.0833	-44	460	2017-02-22	33.3	19.1	69.25	0.819683	29.8253	2.4	5.95602	6.1382	8.98345	4.83656
MOCAMBINHO-MG	-15.0833	-44	460	2017-02-23	33.5	18.8	61.2917	0.857083	29.2677	0	5.89944	6.22684	8.80044	6.07641
MOCAMBINHO-MG	-15.0833	-44	460	2017-02-24	35	18.7	57.4167	0.741767	28.966	0	5.91264	6.64886	8.91818	6.86892
MOCAMBINHO-MG	-15.0833	-44	460	2017-02-25	35.5	19.5	57.0833	0.620217	27.9784	0	5.74689	6.67032	8.80113	7.09734
MOCAMBINHO-MG	-15.0833	-44	460	2017-02-26	31	22.2	69.1667	1.30277	19.0477	0	4.37078	4.83887	5.81556	4.92574
MOCAMBINHO-MG	-15.0833	-44	460	2017-02-27	33.4	21.1	70.5833	0.7667	19.0218	12.4	4.22361	5.79259	5.93475	4.81856
MOCAMBINHO-MG	-15.0833	-44	460	2017-02-28	33.9	20.1	71.7917	1.00045	26.2711	0.4	5.49818	6.08868	8.129	4.57652
MOCAMBINHO-MG	-15.0833	-44	460	2017-03-01	28.5	20.2	80.7917	0.928767	14.801	24.8	3.17308	4.41292	4.17656	2.80682
MOCAMBINHO-MG	-15.0833	-44	460	2017-03-02	32.5	20.1	77.75	0.657617	23.4722	0.2	4.78756	5.63009	7.09401	3.51331
MOCAMBINHO-MG	-15.0833	-44	460	2017-03-03	33	20	68.375	0.741767	28.6573	0.2	5.7209	5.77684	8.72002	5.03264
MOCAMBINHO-MG	-15.0833	-44	460	2017-03-04	33.3	18.9	65.125	0.455033	27.5707	0	5.38274	6.01012	8.276	5.46396
MOCAMBINHO-MG	-15.0833	-44	460	2017-03-05	34.5	18.6	65.4583	0.461267	26.6291	0	5.30975	6.36393	8.11655	5.50747
MOCAMBINHO-MG	-15.0833	-44	460	2017-03-06	35.8	19.6	62.9583	0.557883	28.3872	0	5.78729	6.57312	8.98809	6.17253
MOCAMBINHO-MG	-15.0833	-44	460	2017-03-07	36.2	19.2	57.9583	0.55165	28.1738	0	5.72632	6.71554	8.92051	7.00571
MOCAMBINHO-MG	-15.0833	-44	460	2017-03-08	35.6	18.5	56.25	1.01915	28.7199	0	6.04327	6.62097	8.90147	7.11166
MOCAMBINHO-MG	-15.0833	-44	460	2017-03-09	34.5	19.5	60.3333	0.632683	27.6154	0	5.56091	6.17694	8.54497	6.43552
MOCAMBINHO-MG	-15.0833	-44	460	2017-03-10	34.6	20	56.875	0.931883	26.1476	0	5.55194	6.11738	8.17144	7.07756
MOCAMBINHO-MG	-15.0833	-44	460	2017-03-11	34.6	18.7	54.4583	0.875783	27.5699	0	5.67351	6.27362	8.43165	7.28955
MOCAMBINHO-MG	-15.0833	-44	460	2017-03-12	34.1	18.8	56.3333	0.77605	27.9229	0	5.6094	6.10823	8.4822	6.93541
MOCAMBINHO-MG	-15.0833	-44	460	2017-03-13	34.2	20	55.5	0.638917	24.7025	0	5.07338	5.95291	7.66901	7.24747
MOCAMBINHO-MG	-15.0833	-44	460	2017-03-14	35.6	21.2	53.2917	0.70125	26.5931	0	5.55904	6.14919	8.61142	7.9915
MOCAMBINHO-MG	-15.0833	-44	460	2017-03-15	32.6	20.3	53.8333	0.5984	18.953	0	4.07728	5.42613	5.75739	7.33247
MOCAMBINHO-MG	-15.0833	-44	460	2017-03-16	33.9	21.5	51.5	0.885133	22.4736	0	4.96371	5.58405	7.11569	8.08191
MOCAMBINHO-MG	-15.0833	-44	460	2017-03-17	36.3	21.4	52.9167	0.670083	26.477	0	5.55851	6.25532	8.69632	8.192
MOCAMBINHO-MG	-15.0833	-44	460	2017-03-18	35.1	21.9	63.125	0.875783	17.1707	0.4	4.11235	5.82404	5.5779	6.33273
MOCAMBINHO-MG	-15.0833	-44	460	2017-03-19	31.1	21.9	78.0833	0.567233	13.9485	7.6	3.08962	4.63639	4.24433	3.48771
MOCAMBINHO-MG	-15.0833	-44	460	2017-03-20	35.5	21.2	64.4583	0.529833	25.7105	0	5.3047	6.00098	8.31239	6.06957
MOCAMBINHO-MG	-15.0833	-44	460	2017-03-21	36.6	22.1	65.875	0.875783	22.434	4.4	5.06028	6.15211	7.48375	6.04816
MOCAMBINHO-MG	-15.0833	-44	460	2017-03-22	33	21.5	71.9167	0.910067	19.7246	20.2	4.2911	5.21618	6.15403	4.60016
MOCAMBINHO-MG	-15.0833	-44	460	2017-03-23	34.3	19.8	57.125	0.83215	26.706	0	5.4505	5.81008	8.2773	6.96942
MOCAMBINHO-MG	-15.0833	-44	460	2017-03-24	34.6	18.1	57.0417	0.62645	26.7045	0	5.25283	6.0787	8.08463	6.79641
MOCAMBINHO-MG	-15.0833	-44	460	2017-03-25	36	19.1	52.6667	0.573467	26.1719	0	5.25212	6.2956	8.24631	7.84267
MOCAMBINHO-MG	-15.0833	-44	460	2017-03-26	35.6	20.3	55.4583	0.670083	22.5921	0.2	4.80482	6.02018	7.21129	7.49289
MOCAMBINHO-MG	-15.0833	-44	460	2017-03-27	31.8	22.7	72.0833	0.872667	12.6291	0.4	3.08184	4.55429	3.94024	4.57285
MOCAMBINHO-MG	-15.0833	-44	460	2017-03-28	31.5	22.3	72.2083	0.86955	18.7907	0	4.03636	4.52602	5.79504	4.49159
MOCAMBINHO-MG	-15.0833	-44	460	2017-03-29	28.3	21.5	86.875	0.695017	9.46905	7.2	2.15769	3.70242	2.72553	1.96088
MOCAMBINHO-MG	-15.0833	-44	460	2017-03-30	29.8	20.8	81.25	0.679433	15.945	14.2	3.29311	4.28222	4.65512	2.84635
MOCAMBINHO-MG	-15.0833	-44	460	2017-03-31	31.4	20.3	78.4583	0.903833	20.6617	2.2	4.17798	4.79692	6.14899	3.34205
MOCAMBINHO-MG	-15.0833	-44	460	2017-04-01	31.3	20.5	75.2917	0.47685	17.8626	0	3.6369	4.71777	5.32517	3.84088
MOCAMBINHO-MG	-15.0833	-44	460	2017-04-02	29	19.5	76.0833	0.55165	14.8269	0	3.04059	4.24011	4.16861	3.48068
MOCAMBINHO-MG	-15.0833	-44	460	2017-04-03	31.7	20.6	74.9583	0.426983	18.1586	0	3.68295	4.77042	5.46008	3.93102
MOCAMBINHO-MG	-15.0833	-44	460	2017-04-04	32.4	20.7	69.625	0.685667	20.261	0.6	4.16709	4.92144	6.17557	4.84312
MOCAMBINHO-MG	-15.0833	-44	460	2017-04-05	34	19.6	64.4167	0.723067	22.864	0	4.66323	5.4673	7.02771	5.72872
MOCAMBINHO-MG	-15.0833	-44	460	2017-04-06	34.6	20.6	66.125	0.529833	24.4176	0	4.8876	5.464	7.70609	5.62344
MOCAMBINHO-MG	-15.0833	-44	460	2017-04-07	34.2	19.3	65.2917	0.49555	23.698	0	4.65743	5.50744	7.27189	5.57707
MOCAMBINHO-MG	-15.0833	-44	460	2017-04-08	33.8	19	60.5417	0.679433	24.5221	0	4.82443	5.42206	7.43654	6.25484
MOCAMBINHO-MG	-15.0833	-44	460	2017-04-09	34.2	18	57.7083	0.73865	23.8303	0	4.74579	5.60945	7.15324	6.62595
MOCAMBINHO-MG	-15.0833	-44	460	2017-04-10	34.3	18.4	57.8333	0.498667	24.5632	0	4.69266	5.56418	7.43637	6.67116
MOCAMBINHO-MG	-15.0833	-44	460	2017-04-11	35.1	18.9	57.2083	0.442567	24.4041	0	4.69147	5.67372	7.55129	6.94252
MOCAMBINHO-MG	-15.0833	-44	460	2017-04-12	35.4	20.3	57.2917	0.49555	23.1959	0	4.61787	5.55661	7.38015	7.15738
MOCAMBINHO-MG	-15.0833	-44	460	2017-04-13	35.5	23.5	56.6667	0.819683	23.7572	0	5.08114	5.10939	7.96177	7.72265
MOCAMBINHO-MG	-15.0833	-44	460	2017-04-14	34.4	20.9	58.125	1.01915	20.9641	0	4.61361	5.18375	6.62696	6.96471
MOCAMBINHO-MG	-15.0833	-44	460	2017-04-15	34	18.3	57.2917	0.894483	21.0072	0	4.4086	5.38107	6.31662	6.70433
MOCAMBINHO-MG	-15.0833	-44	460	2017-04-16	34	19	60.2083	0.573467	24.3759	0	4.67756	5.27737	7.41724	6.33225
MOCAMBINHO-MG	-15.0833	-44	460	2017-04-17	36	19.4	55.5417	0.685667	23.6692	0	4.80005	5.67589	7.49423	7.40842
MOCAMBINHO-MG	-15.0833	-44	460	2017-04-18	36	20.3	53.25	0.666967	23.0593	0	4.70952	5.54878	7.40783	7.92391
MOCAMBINHO-MG	-15.0833	-44	460	2017-04-19	34	19.7	52.4583	0.866433	21.9975	0	4.55645	5.12201	6.7727	7.66873
MOCAMBINHO-MG	-15.0833	-44	460	2017-04-20	33.3	18.1	55.4167	0.931883	22.0961	0	4.49334	5.12089	6.5418	6.87606
MOCAMBINHO-MG	-15.0833	-44	460	2017-04-21	33.4	18.2	57.0417	0.698133	21.5985	0	4.24782	5.10885	6.41669	6.6516
MOCAMBINHO-MG	-15.0833	-44	460	2017-04-22	34.9	18	60.2917	0.361533	20.689	0	3.96325	5.44188	6.28476	6.30672
MOCAMBINHO-MG	-15.0833	-44	460	2017-04-23	35.9	22	55.8333	0.77605	21.5486	0	4.59793	5.18989	7.09975	7.7131
MOCAMBINHO-MG	-15.0833	-44	460	2017-04-24	33.5	22.1	60.5833	1.07213	21.9784	0	4.67268	4.56313	6.9815	6.59324
MOCAMBINHO-MG	-15.0833	-44	460	2017-04-25	33.4	19.5	62.875	0.9537	19.0051	0.4	4.04579	4.8668	5.77324	5.89642
MOCAMBINHO-MG	-15.0833	-44	460	2017-04-26	35.1	19.2	59.6667	0.6171	21.5774	0	4.29929	5.26296	6.70992	6.58149
MOCAMBINHO-MG	-15.0833	-44	460	2017-04-27	35.8	21.2	57.6667	0.3927	21.1153	0	4.15336	5.17062	6.85931	7.27012
MOCAMBINHO-MG	-15.0833	-44	460	2017-04-28	35.5	19.8	58.0417	0.5236	22.427	0	4.37643	5.2391	7.08939	6.97857
MOCAMBINHO-MG	-15.0833	-44	460	2017-04-29	34.5	19.1	52.7917	0.922533	22.3022	0	4.56629	5.06829	6.85506	7.60028
MOCAMBINHO-MG	-15.0833	-44	460	2017-04-30	32.9	17.9	54.6667	1.16563	21.6084	0	4.48347	4.82276	6.33075	6.90924
MOCAMBINHO-MG	-15.0833	-44	460	2017-05-01	29.3	20.7	56.7083	1.47107	14.166	0	3.61388	3.60137	4.09205	6.49375
MOCAMBINHO-MG	-15.0833	-44	460	2017-05-02	30.6	17.3	60.75	1.15005	15.3675	0	3.43297	4.34886	4.27322	5.64282
MOCAMBINHO-MG	-15.0833	-44	460	2017-05-03	31.9	21.1	50.2917	1.2716	20.2796	0	4.46514	4.1394	6.1708	7.91034
MOCAMBINHO-MG	-15.0833	-44	460	2017-05-04	32.1	15.8	59.7917	1.07525	19.4796	0	3.94038	4.77104	5.41665	5.7806
MOCAMBINHO-MG	-15.0833	-44	460	2017-05-05	32.7	16.7	61.5833	0.800983	21.7771	0.4	4.10836	4.79033	6.22345	5.69356
MOCAMBINHO-MG	-15.0833	-44	460	2017-05-06	34.5	18.3	65.0833	0.470617	22.1646	1.6	4.15228	4.99075	6.72159	5.53491
MOCAMBINHO-MG	-15.0833	-44	460	2017-05-07	34.1	18.6	60.0833	0.688783	19.5384	0	3.88544	4.85476	5.91515	6.31519
MOCAMBINHO-MG	-15.0833	-44	460	2017-05-08	34.2	18.8	59.8333	0.604633	20.7879	0	3.99989	4.83434	6.32547	6.39192
MOCAMBINHO-MG	-15.0833	-44	460	2017-05-09	34.2	22.1	57.4583	0.585933	16.8546	0	3.53617	4.4256	5.41455	7.21061
MOCAMBINHO-MG	-15.0833	-44	460	2017-05-10	34.6	20.3	55.1667	0.455033	21.2566	0	3.97633	4.7176	6.67572	7.4002
MOCAMBINHO-MG	-15.0833	-44	460	2017-05-11	34.8	20.9	50.375	0.6171	20.6868	0	4.04005	4.67245	6.58184	8.31652
MOCAMBINHO-MG	-15.0833	-44	460	2017-05-12	32.6	17.3	50.875	0.894483	20.6347	0	4.024	4.57155	5.95001	7.35402
MOCAMBINHO-MG	-15.0833	-44	460	2017-05-13	32.1	15.2	54.5	0.545417	20.8922	0	3.65249	4.63936	5.74502	6.46143
MOCAMBINHO-MG	-15.0833	-44	460	2017-05-14	34.6	15.2	53.375	0.42075	20.947	0	3.6992	5.09979	6.02928	6.9658
MOCAMBINHO-MG	-15.0833	-44	460	2017-05-15	36.2	16.1	54.25	0.361533	19.3388	0	3.56523	5.32158	5.81493	7.18181
MOCAMBINHO-MG	-15.0833	-44	460	2017-05-16	35.6	19.8	57	0.66385	16.6501	0.6	3.54551	4.86532	5.27184	7.16541
MOCAMBINHO-MG	-15.0833	-44	460	2017-05-17	29.9	21.4	74.7917	0.60775	11.6091	8.6	2.48073	3.39459	3.43103	3.8802
MOCAMBINHO-MG	-15.0833	-44	460	2017-05-18	31.9	20	66.5833	0.8041	18.2861	0	3.59606	4.02891	5.46082	5.20478
MOCAMBINHO-MG	-15.0833	-44	460	2017-05-19	31.4	20.3	67.125	0.5984	14.4994	2.8	2.94799	3.86777	4.31507	5.10034
MOCAMBINHO-MG	-15.0833	-44	460	2017-05-20	28.9	20	76.25	0.4488	11.1001	0	2.26182	3.34002	3.14364	3.48456
MOCAMBINHO-MG	-15.0833	-44	460	2017-05-21	33.4	19.9	67.8333	0.576583	15.4499	0	3.14233	4.31233	4.72503	5.1487
MOCAMBINHO-MG	-15.0833	-44	460	2017-05-22	34	18.8	61.6667	0.81345	20.0604	0	3.93024	4.53419	6.08349	6.07651
MOCAMBINHO-MG	-15.0833	-44	460	2017-05-23	33.9	19.1	63.9167	0.561	19.9286	0	3.7465	4.46898	6.064	5.74212
MOCAMBINHO-MG	-15.0833	-44	460	2017-05-24	33.2	20.5	56.9583	0.947467	18.4955	0	3.83455	4.15866	5.69447	6.94285
MOCAMBINHO-MG	-15.0833	-44	460	2017-05-25	32.6	17.8	58.2917	0.885133	20.199	0	3.85298	4.30948	5.87629	6.3064
MOCAMBINHO-MG	-15.0833	-44	460	2017-05-26	31.8	17.7	56.4167	1.05343	20.2334	0	3.92087	4.14925	5.7927	6.47229
MOCAMBINHO-MG	-15.0833	-44	460	2017-05-27	31.3	15.1	56.5833	0.6358	20.2149	0	3.4892	4.27247	5.46524	6.05204
MOCAMBINHO-MG	-15.0833	-44	460	2017-05-28	32.1	15.9	58.1667	0.732417	20.0814	0	3.61694	4.343	5.59433	6.02651
MOCAMBINHO-MG	-15.0833	-44	460	2017-05-29	31.9	16.1	57.8333	0.751117	20.1359	0	3.62338	4.27684	5.60951	6.07453
MOCAMBINHO-MG	-15.0833	-44	460	2017-05-30	31.2	14.7	55.8333	0.6919	20.1204	0	3.48513	4.24908	5.38798	6.09289
MOCAMBINHO-MG	-15.0833	-44	460	2017-05-31	33	14.3	56.0417	0.423867	19.8942	0	3.34502	4.58906	5.47058	6.24249
MOCAMBINHO-MG	-15.0833	-44	460	2017-06-01	35.4	15.8	56.625	0.445683	19.5417	0	3.51827	4.90676	5.76545	6.66334
MOCAMBINHO-MG	-15.0833	-44	460	2017-06-02	35.4	15.9	54.4167	0.324133	19.4047	0	3.36543	4.88799	5.73501	7.01643
MOCAMBINHO-MG	-15.0833	-44	460	2017-06-03	36	18.1	50.7083	0.9163	19.0259	0	3.97971	4.82288	5.89691	8.01247
MOCAMBINHO-MG	-15.0833	-44	460	2017-06-04	33.2	18.3	56.25	0.86955	19.5345	0	3.77399	4.26327	5.79345	6.76085
MOCAMBINHO-MG	-15.0833	-44	460	2017-06-05	33.6	17	59.75	0.642033	17.2743	0	3.30687	4.44413	5.0432	6.11017
MOCAMBINHO-MG	-15.0833	-44	460	2017-06-06	33.3	17.8	59.625	0.638917	19.0738	0	3.52382	4.31077	5.61758	6.19022
MOCAMBINHO-MG	-15.0833	-44	460	2017-06-07	33.2	17.1	59.1667	0.7293	18.3901	0	3.47807	4.34483	5.34059	6.16181
MOCAMBINHO-MG	-15.0833	-44	460	2017-06-08	32.3	16	58.5	0.51425	16.7082	0	3.02958	4.26256	4.68037	6.01515
MOCAMBINHO-MG	-15.0833	-44	460	2017-06-09	33.8	16	58.125	0.451917	19.4179	0	3.3848	4.52672	5.58918	6.25615
MOCAMBINHO-MG	-15.0833	-44	460	2017-06-10	34	16.4	53.3333	0.53295	19.2523	0	3.42774	4.52611	5.60088	7.05611
MOCAMBINHO-MG	-15.0833	-44	460	2017-06-11	34.3	17.9	50.7917	0.726183	16.148	0	3.3126	4.45447	4.8472	7.7096
MOCAMBINHO-MG	-15.0833	-44	460	2017-06-12	33.1	16	52.9167	0.7106	19.0535	0	3.49209	4.38252	5.41572	6.93595
MOCAMBINHO-MG	-15.0833	-44	460	2017-06-13	33.1	15.2	50.1667	0.688783	19.3775	0	3.48218	4.43659	5.42812	7.22301
MOCAMBINHO-MG	-15.0833	-44	460	2017-06-14	32.2	15	54.375	1.05655	19.214	0	3.70128	4.28775	5.27367	6.46587
MOCAMBINHO-MG	-15.0833	-44	460	2017-06-15	31.8	14.5	54	1.0846	19.268	0	3.68792	4.24983	5.19934	6.39885
MOCAMBINHO-MG	-15.0833	-44	460	2017-06-16	30.9	14.3	58.5	0.997333	18.1713	0	3.39827	4.10408	4.80065	5.64174
MOCAMBINHO-MG	-15.0833	-44	460	2017-06-17	30.9	14.1	56.3333	0.875783	18.1141	0	3.31639	4.11607	4.76691	5.91137
MOCAMBINHO-MG	-15.0833	-44	460	2017-06-18	31.2	13.2	56.5	0.604633	19.4159	0	3.2394	4.22686	5.04961	5.81466
MOCAMBINHO-MG	-15.0833	-44	460	2017-06-19	31.7	13.2	56.125	0.42075	18.5575	0	3.02955	4.31052	4.87404	5.92708
MOCAMBINHO-MG	-15.0833	-44	460	2017-06-20	32.8	13.7	52.375	0.38335	18.8524	0	3.07938	4.46601	5.10658	6.65244
MOCAMBINHO-MG	-15.0833	-44	460	2017-06-21	31.5	16.3	46.2917	1.18745	18.1309	0	3.76379	4.04685	5.03231	7.70567
MOCAMBINHO-MG	-15.0833	-44	460	2017-06-22	28.5	14	54.4583	1.0472	14.8039	0	2.99272	3.70161	3.70552	5.84499
MOCAMBINHO-MG	-15.0833	-44	460	2017-06-23	29.7	16.4	58.9167	1.39003	11.373	0	2.93846	3.70926	3.05722	5.6912
MOCAMBINHO-MG	-15.0833	-44	460	2017-06-24	29.6	16	53.5833	1.3838	18.7085	0	3.73671	3.72911	4.98104	6.36328
MOCAMBINHO-MG	-15.0833	-44	460	2017-06-25	26.7	15	58.8333	1.22797	10.9552	0	2.6184	3.29419	2.69711	5.19249
MOCAMBINHO-MG	-15.0833	-44	460	2017-06-26	27.1	15.3	57.25	1.2716	11.8436	0	2.78693	3.34014	2.95847	5.47484
MOCAMBINHO-MG	-15.0833	-44	460	2017-06-27	28.9	14.1	53.6667	1.10642	17.4042	0	3.31648	3.77218	4.40115	6.01106
MOCAMBINHO-MG	-15.0833	-44	460	2017-06-28	29.8	14.2	57.9167	1.16563	17.3948	0	3.36543	3.92536	4.48818	5.57773
MOCAMBINHO-MG	-15.0833	-44	460	2017-06-29	29.5	12.7	57.375	1.12512	18.7767	0	3.42231	3.98528	4.67101	5.43522
MOCAMBINHO-MG	-15.0833	-44	460	2017-06-30	29.8	13.2	53.5	0.707483	18.9576	0	3.19762	4.0066	4.79397	6.03268
MOCAMBINHO-MG	-15.0833	-44	460	2017-07-01	30.7	15.6	49.875	0.60775	16.9693	0	3.03011	3.9866	4.57906	6.97266
MOCAMBINHO-MG	-15.0833	-44	460	2017-07-02	30.9	15.8	41.375	1.16563	18.0132	0	3.74734	4.01146	4.89777	8.22294
MOCAMBINHO-MG	-15.0833	-44	460	2017-07-03	26.5	14	52.0833	1.79208	15.6189	0	3.51501	3.37981	3.74896	5.88674
MOCAMBINHO-MG	-15.0833	-44	460	2017-07-04	25.8	11.2	52.9583	1.39938	18.2956	0	3.33756	3.49025	4.06223	5.34088
MOCAMBINHO-MG	-15.0833	-44	460	2017-07-05	26.9	11	56.5417	1.33082	18.6212	0	3.33676	3.69379	4.22069	5.03665
MOCAMBINHO-MG	-15.0833	-44	460	2017-07-06	28.1	15	52.5417	1.30277	15.5759	0	3.30498	3.5966	3.94682	6.17025
MOCAMBINHO-MG	-15.0833	-44	460	2017-07-07	28.5	15.6	55.2917	1.22485	17.3204	0	3.41154	3.62143	4.47791	5.93826
MOCAMBINHO-MG	-15.0833	-44	460	2017-07-08	27.8	12.7	61.2917	1.0846	14.4254	0	2.84225	3.74883	3.46247	4.75546
MOCAMBINHO-MG	-15.0833	-44	460	2017-07-09	28.6	13.7	57.1667	1.39938	18.0719	0	3.52662	3.82031	4.50495	5.47364
MOCAMBINHO-MG	-15.0833	-44	460	2017-07-10	27	17.3	66	1.26225	10.6009	0.4	2.53817	3.16879	2.75159	4.53517
MOCAMBINHO-MG	-15.0833	-44	460	2017-07-11	29.7	14.9	54.0417	0.994217	19.6973	0	3.56922	3.93828	5.14305	6.16933
MOCAMBINHO-MG	-15.0833	-44	460	2017-07-12	30.1	14.6	58.9167	1.14693	17.1024	0	3.38337	4.04548	4.47428	5.52659
MOCAMBINHO-MG	-15.0833	-44	460	2017-07-13	30.1	14.4	53.0417	1.18122	19.1172	0	3.68691	4.07197	4.98174	6.29024
MOCAMBINHO-MG	-15.0833	-44	460	2017-07-14	29.4	11.9	57.9583	1.05032	19.6124	0	3.47738	4.13852	4.78814	5.25669
MOCAMBINHO-MG	-15.0833	-44	460	2017-07-15	29.1	16.4	52.0833	1.51158	20.1126	0	4.03218	3.72858	5.34454	6.55518
MOCAMBINHO-MG	-15.0833	-44	460	2017-07-16	28.8	12.8	55.1667	1.29653	20.1547	0	3.7147	3.99542	4.95164	5.64265
MOCAMBINHO-MG	-15.0833	-44	460	2017-07-17	30.2	13.3	58.9167	0.835267	19.7169	0	3.45234	4.21997	5.03666	5.38741
MOCAMBINHO-MG	-15.0833	-44	460	2017-07-18	29.1	13.6	57.9167	0.526717	19.3418	0	3.15175	4.01294	4.86129	5.42451
MOCAMBINHO-MG	-15.0833	-44	460	2017-07-19	29.6	12.1	55.5	0.86955	18.7373	0	3.33775	4.22298	4.61303	5.61293
MOCAMBINHO-MG	-15.0833	-44	460	2017-07-20	30.8	13.6	50.75	0.8602	19.8942	0	3.59889	4.34707	5.17399	6.58327
MOCAMBINHO-MG	-15.0833	-44	460	2017-07-21	31	13.1	51.9167	0.6545	20.0926	0	3.44855	4.43289	5.19462	6.38653
MOCAMBINHO-MG	-15.0833	-44	460	2017-07-22	32	12.4	47.625	0.695017	20.2046	0	3.55531	4.67214	5.25472	7.00099
MOCAMBINHO-MG	-15.0833	-44	460	2017-07-23	29.3	11.8	41.625	1.46172	20.5822	0	4.15592	4.24758	5.00375	7.267
MOCAMBINHO-MG	-15.0833	-44	460	2017-07-24	31.1	13.1	48.2917	1.45237	20.1073	0	4.1849	4.4981	5.20874	6.88262
MOCAMBINHO-MG	-15.0833	-44	460	2017-07-25	29	15.2	50.7083	1.33705	21.4453	0	4.07939	3.953	5.55534	6.56095
MOCAMBINHO-MG	-15.0833	-44	460	2017-07-26	28.3	11.7	50.7917	1.41808	20.3566	0	3.8848	4.12274	4.8338	5.97881
MOCAMBINHO-MG	-15.0833	-44	460	2017-07-27	28.7	11.9	48.8333	1.50847	19.8635	0	3.98709	4.19638	4.77797	6.29992
MOCAMBINHO-MG	-15.0833	-44	460	2017-07-28	27.3	15	58.875	1.62378	12.0062	0	3.07793	3.68501	2.99291	5.25534
MOCAMBINHO-MG	-15.0833	-44	460	2017-07-29	28.2	13.2	56.4167	1.25913	14.455	0	3.16668	4.03826	3.53646	5.4614
MOCAMBINHO-MG	-15.0833	-44	460	2017-07-30	28.1	13.4	51.5833	1.65495	21.0203	0	4.15496	4.0189	5.15349	6.08035
MOCAMBINHO-MG	-15.0833	-44	460	2017-07-31	27.7	12.2	53.625	1.03785	14.3294	0	3.01003	4.05757	3.39523	5.62205
MOCAMBINHO-MG	-15.0833	-44	460	2017-08-01	28.9	17.2	44.9583	1.122	17.241	0	3.67154	3.81477	4.63463	7.62482
MOCAMBINHO-MG	-15.0833	-44	460	2017-08-02	30.9	12.7	52.9583	0.592167	19.0903	0	3.35864	4.63124	4.88641	6.18195
MOCAMBINHO-MG	-15.0833	-44	460	2017-08-03	33.5	12.6	45.5417	0.517367	21.1432	0	3.66439	5.14086	5.68361	7.54401
MOCAMBINHO-MG	-15.0833	-44	460	2017-08-04	34.9	11.9	45	0.7106	21.0689	0	3.96536	5.46206	5.73945	7.73045
MOCAMBINHO-MG	-15.0833	-44	460	2017-08-05	33.5	16.1	40.5833	0.935	20.5623	0	4.16328	4.93314	5.89742	8.84134
MOCAMBINHO-MG	-15.0833	-44	460	2017-08-06	30.7	16.8	51.4583	1.11577	19.1136	0	3.92772	4.31896	5.27558	6.92174
MOCAMBINHO-MG	-15.0833	-44	460	2017-08-07	30.7	15.4	51.875	1.1407	20.4839	0	4.05886	4.47421	5.50638	6.66667
MOCAMBINHO-MG	-15.0833	-44	460	2017-08-08	31.2	13.3	49.0417	0.913183	21.0466	0	3.94519	4.76542	5.48454	6.82606
MOCAMBINHO-MG	-15.0833	-44	460	2017-08-09	34	14	44.375	0.573467	21.0645	0	3.83622	5.28044	5.86819	8.01334
MOCAMBINHO-MG	-15.0833	-44	460	2017-08-10	35	14.3	42.625	0.561	20.9123	0	3.87989	5.47976	5.96556	8.48618
MOCAMBINHO-MG	-15.0833	-44	460	2017-08-11	33.9	13.5	40.875	0.838383	21.3324	0	4.1687	5.34187	5.87703	8.41357
MOCAMBINHO-MG	-15.0833	-44	460	2017-08-12	32	14	47.375	0.782283	21.5811	0	4.00498	4.95527	5.79024	7.27488
MOCAMBINHO-MG	-15.0833	-44	460	2017-08-13	31.9	13.5	43.375	0.688783	22.0205	0	3.95128	4.99557	5.84018	7.7303
MOCAMBINHO-MG	-15.0833	-44	460	2017-08-14	34	14.4	43.0417	0.58905	21.7963	0	3.99113	5.37102	6.11688	8.27254
MOCAMBINHO-MG	-15.0833	-44	460	2017-08-15	32.1	13.3	44.5	0.98175	21.9832	0	4.27302	5.09539	5.83029	7.57672
MOCAMBINHO-MG	-15.0833	-44	460	2017-08-16	30.1	11.7	48.9167	0.754233	22.3249	0	3.90165	4.83875	5.50777	6.45737
MOCAMBINHO-MG	-15.0833	-44	460	2017-08-17	32.2	11.8	48.6667	0.377117	22.3167	0	3.70828	5.26362	5.75813	6.80372
MOCAMBINHO-MG	-15.0833	-44	460	2017-08-18	33.6	12.5	45.4167	0.6732	22.1273	0	4.09771	5.51946	5.94816	7.56133
MOCAMBINHO-MG	-15.0833	-44	460	2017-08-19	32.6	13.2	44.9167	0.713717	22.3615	0	4.12056	5.29708	5.97662	7.58303
MOCAMBINHO-MG	-15.0833	-44	460	2017-08-20	32.4	13.4	49.4583	0.539183	22.5445	0	3.98096	5.26613	6.02553	6.9578
MOCAMBINHO-MG	-15.0833	-44	460	2017-08-21	35.3	14.2	45.2083	0.966167	21.9218	0	4.58706	5.82827	6.27606	8.13677
MOCAMBINHO-MG	-15.0833	-44	460	2017-08-22	31.7	19.8	45.8333	2.0383	20.7972	0	5.29058	4.50026	6.16793	8.37058
MOCAMBINHO-MG	-15.0833	-44	460	2017-08-23	29.8	17.3	53.7083	1.57392	16.8195	0	4.05441	4.39927	4.60779	6.54685
MOCAMBINHO-MG	-15.0833	-44	460	2017-08-24	28.9	17	54.8333	1.34328	13.4252	0	3.42246	4.24935	3.59508	6.23084
MOCAMBINHO-MG	-15.0833	-44	460	2017-08-25	30.8	13.8	52.875	0.997333	21.6883	0	4.19652	5.0206	5.66291	6.32594
MOCAMBINHO-MG	-15.0833	-44	460	2017-08-26	30.6	13	50.4167	1.03785	22.9786	0	4.36667	5.06756	5.88166	6.51596
MOCAMBINHO-MG	-15.0833	-44	460	2017-08-27	31.4	13	46.2083	0.819683	23.188	0	4.30313	5.25738	6.03062	7.19035
MOCAMBINHO-MG	-15.0833	-44	460	2017-08-28	33.3	12.7	46.125	0.735533	22.9452	0	4.33966	5.69954	6.15622	7.44768
MOCAMBINHO-MG	-15.0833	-44	460	2017-08-29	32.8	13.9	46.375	0.959933	22.8945	0	4.55227	5.53075	6.22501	7.52162
MOCAMBINHO-MG	-15.0833	-44	460	2017-08-30	33.8	13.9	43.9167	0.763583	23.0243	0	4.46831	5.7697	6.37867	8.02998
MOCAMBINHO-MG	-15.0833	-44	460	2017-08-31	35.9	13.4	41.2083	0.829033	23.4665	0	4.76457	6.28055	6.69419	8.69572
MOCAMBINHO-MG	-15.0833	-44	460	2017-09-01	32.3	16.3	38.4167	1.32458	23.4644	0	5.10537	5.27566	6.60913	8.98066
MOCAMBINHO-MG	-15.0833	-44	460	2017-09-02	30	15.4	50.875	1.44925	15.4479	0	3.90176	4.86923	4.09704	6.70642
MOCAMBINHO-MG	-15.0833	-44	460	2017-09-03	29.6	15.7	46.5833	1.53028	23.73	0	4.95878	4.7658	6.28137	7.27702
MOCAMBINHO-MG	-15.0833	-44	460	2017-09-04	30	13.4	47.2083	1.14693	24.0006	0	4.64676	5.10774	6.11859	6.90797
MOCAMBINHO-MG	-15.0833	-44	460	2017-09-05	30.8	11.8	46.25	0.872667	23.9219	0	4.44142	5.4323	6.00014	6.9134
MOCAMBINHO-MG	-15.0833	-44	460	2017-09-06	32.5	14.5	45.9583	1.0285	23.7018	0	4.78144	5.6086	6.48107	7.62717
MOCAMBINHO-MG	-15.0833	-44	460	2017-09-07	33.7	15.6	43.5833	0.94435	23.6751	0	4.85026	5.80507	6.75368	8.34444
MOCAMBINHO-MG	-15.0833	-44	460	2017-09-08	32.9	17.8	40.5833	1.2342	24.6378	0	5.28939	5.41209	7.20563	9.03771
MOCAMBINHO-MG	-15.0833	-44	460	2017-09-09	32.2	16.3	43.2917	1.13447	24.261	0	5.0256	5.43436	6.82104	8.25298
MOCAMBINHO-MG	-15.0833	-44	460	2017-09-10	33	15.2	48.0417	1.14382	24.2345	0	5.02839	5.75278	6.77623	7.5157
MOCAMBINHO-MG	-15.0833	-44	460	2017-09-11	32.7	16.4	45.9583	1.48042	25.2572	0	5.48671	5.58667	7.17903	7.96099
MOCAMBINHO-MG	-15.0833	-44	460	2017-09-12	31.5	17.8	39.4167	1.80455	25.8183	0	5.89539	5.15438	7.36508	8.96072
MOCAMBINHO-MG	-15.0833	-44	460	2017-09-13	31	18.2	49.4167	1.51782	21.537	0	4.93464	4.996	6.13269	7.46659
MOCAMBINHO-MG	-15.0833	-44	460	2017-09-14	31.9	16.3	48.375	1.55522	23.8922	0	5.28582	5.47169	6.68052	7.46748
MOCAMBINHO-MG	-15.0833	-44	460	2017-09-15	32.6	16.1	47.75	0.941233	24.725	0	4.95461	5.68273	6.97694	7.63505
MOCAMBINHO-MG	-15.0833	-44	460	2017-09-16	31.8	14	42.2083	1.40873	25.4968	0	5.38835	5.72101	6.81459	7.95587
MOCAMBINHO-MG	-15.0833	-44	460	2017-09-17	32.3	15.7	44	1.36198	25.8966	0	5.47941	5.69546	7.21435	8.06736
MOCAMBINHO-MG	-15.0833	-44	460	2017-09-18	32.8	16.4	43.2917	1.23108	26.2473	0	5.49049	5.7636	7.47394	8.37069
MOCAMBINHO-MG	-15.0833	-44	460	2017-09-19	33.3	16	42.75	1.11265	24.0308	0	5.15084	5.94829	6.85516	8.4677
MOCAMBINHO-MG	-15.0833	-44	460	2017-09-20	32.9	17.7	39.9167	1.60508	26.7132	0	6.01339	5.68137	7.79886	9.12097
MOCAMBINHO-MG	-15.0833	-44	460	2017-09-21	31.6	16.4	45.9167	1.45548	20.7061	0	4.89786	5.52958	5.76836	7.79125
MOCAMBINHO-MG	-15.0833	-44	460	2017-09-22	30	18	44.5417	1.45548	18.5784	0	4.60613	4.93034	5.17561	7.98933
MOCAMBINHO-MG	-15.0833	-44	460	2017-09-23	32.4	16.1	42.7917	1.1407	22.3975	0	4.93585	5.80046	6.29712	8.32574
MOCAMBINHO-MG	-15.0833	-44	460	2017-09-24	33.4	16.1	46.1667	1.12823	26.9619	0	5.55554	6.06728	7.71903	7.99445
MOCAMBINHO-MG	-15.0833	-44	460	2017-09-25	32.3	16.1	43.9583	1.20303	26.8859	0	5.5377	5.81463	7.54521	8.1394
MOCAMBINHO-MG	-15.0833	-44	460	2017-09-26	33.1	18	40.125	1.38692	26.7754	0	5.88703	5.81317	7.88586	9.17992
MOCAMBINHO-MG	-15.0833	-44	460	2017-09-27	32.9	19.9	46.125	1.03785	19.9584	0	4.661	5.51728	6.05255	8.54014
MOCAMBINHO-MG	-15.0833	-44	460	2017-09-28	35.3	18.9	44.375	0.660733	20.5418	0	4.49516	6.31494	6.37732	9.05934
MOCAMBINHO-MG	-15.0833	-44	460	2017-09-29	36.8	18.6	43.9167	0.863317	22.9777	0	5.17015	6.76229	7.27529	9.34558
MOCAMBINHO-MG	-15.0833	-44	460	2017-09-30	36.1	18.1	40.125	0.844617	21.3143	0	4.87509	6.65656	6.61714	9.75152
MOCAMBINHO-MG	-15.0833	-44	460	2017-10-02	38.2	19	46.625	0.913183	22.3235	0	5.25585	7.14663	7.27474	9.20065
MOCAMBINHO-MG	-15.0833	-44	460	2017-10-03	34.8	21.2	37.8333	1.97597	24.4781	0	6.57604	5.95405	7.82585	10.4776
MOCAMBINHO-MG	-15.0833	-44	460	2017-10-04	37.1	20.8	40.9583	1.59885	24.9819	0	6.40765	6.67225	8.23094	10.3108
MOCAMBINHO-MG	-15.0833	-44	460	2017-10-05	34.9	19.5	40.625	1.6082	24.4512	0	6.09558	6.25984	7.61615	9.70724
MOCAMBINHO-MG	-15.0833	-44	460	2017-10-06	34.6	20.9	40.2083	1.52093	27.621	0	6.45267	5.9925	8.75968	9.98244
MOCAMBINHO-MG	-15.0833	-44	460	2017-10-07	34.8	16.8	43.2917	0.969283	27.8104	0	5.77552	6.59212	8.26218	8.78063
MOCAMBINHO-MG	-15.0833	-44	460	2017-10-08	35.2	16.5	37.7917	1.16252	28.0882	0	6.07519	6.74412	8.35915	9.65121
MOCAMBINHO-MG	-15.0833	-44	460	2017-10-09	35.3	17.1	37.9167	1.1968	27.1705	0	6.02971	6.7236	8.1838	9.76486
MOCAMBINHO-MG	-15.0833	-44	460	2017-10-10	34.8	16.9	38.7917	1.15317	28.2949	0	6.07152	6.63119	8.42067	9.49607
MOCAMBINHO-MG	-15.0833	-44	460	2017-10-11	35.9	15.6	38.0833	0.994217	28.653	0	6.015	7.06252	8.49776	9.56821
MOCAMBINHO-MG	-15.0833	-44	460	2017-10-12	36.3	15.9	35.7083	1.13135	28.4212	0	6.20915	7.15353	8.53129	10.0727
MOCAMBINHO-MG	-15.0833	-44	460	2017-10-13	36	16.8	38.7083	0.872667	28.3121	0	5.88512	7.00336	8.58588	9.71581
MOCAMBINHO-MG	-15.0833	-44	460	2017-10-14	37.4	16.8	38.5833	0.807217	28.0962	0	5.90802	7.38553	8.72263	10.0026
MOCAMBINHO-MG	-15.0833	-44	460	2017-10-15	40.4	18.1	34.6667	0.8976	26.905	0	6.16546	8.0697	8.94754	11.5368
MOCAMBINHO-MG	-15.0833	-44	460	2017-10-16	36.9	23.6	34.2917	2.7115	27.3168	0	8.22875	6.37799	9.36537	12.0347
MOCAMBINHO-MG	-15.0833	-44	460	2017-10-17	34.7	18.7	38.7917	1.42743	28.0921	0	6.42493	6.49202	8.6058	9.81619
MOCAMBINHO-MG	-15.0833	-44	460	2017-10-18	33.9	20.3	35.0417	2.2066	28.8029	0	7.35148	6.05128	8.942	10.5794
MOCAMBINHO-MG	-15.0833	-44	460	2017-10-19	35	18.7	41.875	1.16875	25.0683	0	5.75892	6.60077	7.71815	9.37587
MOCAMBINHO-MG	-15.0833	-44	460	2017-10-20	38.7	18.5	36.625	0.875783	28.1111	0	6.18753	7.65064	9.16077	10.9244
MOCAMBINHO-MG	-15.0833	-44	460	2017-10-21	40.1	23.2	27.6667	1.7765	24.5733	0	7.29657	7.47162	8.77848	13.928
MOCAMBINHO-MG	-15.0833	-44	460	2017-10-22	38.4	20.6	32.125	1.34328	25.4531	0	6.50101	7.34776	8.53014	12.0963
MOCAMBINHO-MG	-15.0833	-44	460	2017-10-23	37.7	20.5	31.0417	1.04097	22.9704	0	5.69486	7.17425	7.60362	12.1097
MOCAMBINHO-MG	-15.0833	-44	460	2017-10-24	35.4	17.8	34.75	1.63625	26.971	0	6.64449	6.88197	8.23463	10.4239
MOCAMBINHO-MG	-15.0833	-44	460	2017-10-25	36.2	18.8	38.0833	1.4212	28.1865	0	6.63272	6.99291	8.86657	10.2395
MOCAMBINHO-MG	-15.0833	-44	460	2017-10-26	37.7	18.4	41.25	0.922533	27.0241	0	6.0248	7.46609	8.65372	9.92042
MOCAMBINHO-MG	-15.0833	-44	460	2017-10-27	38.6	20	38.3333	0.779167	23.3795	0	5.43914	7.54087	7.78711	10.9094
MOCAMBINHO-MG	-15.0833	-44	460	2017-10-28	36.9	21.6	39.2917	0.875783	19.0392	0	4.84959	6.84223	6.3317	10.7201
MOCAMBINHO-MG	-15.0833	-44	460	2017-10-29	37.5	21.4	46.2083	0.994217	20.1605	0	5.1261	7.05885	6.74604	9.5689
MOCAMBINHO-MG	-15.0833	-44	460	2017-10-30	29.5	22	74.8333	1.01915	10.2681	4.4	2.69181	4.44678	3.04525	3.8891
MOCAMBINHO-MG	-15.0833	-44	460	2017-10-31	35.2	20.4	56.75	0.685667	20.5488	0	4.63372	6.54952	6.52739	7.23444
MOCAMBINHO-MG	-15.0833	-44	460	2017-11-01	29.3	21	78.0417	0.94435	8.1503	2.6	2.23395	4.62577	2.3669	3.31354
MOCAMBINHO-MG	-15.0833	-44	460	2017-11-02	30.2	21.1	70.5	1.0098	11.9286	2.6	3.0478	4.90615	3.52546	4.5408
MOCAMBINHO-MG	-15.0833	-44	460	2017-11-03	34.1	19.7	54.125	1.45548	24.9827	0	5.81262	6.35695	7.70463	7.41416
MOCAMBINHO-MG	-15.0833	-44	460	2017-11-04	35.3	20.4	49.7917	1.00045	25.5152	0	5.72931	6.61158	8.1181	8.41428
MOCAMBINHO-MG	-15.0833	-44	460	2017-11-05	36.1	23.2	50.2083	1.2155	18.6976	0.2	5.02775	6.40171	6.29499	8.92253
MOCAMBINHO-MG	-15.0833	-44	460	2017-11-06	35.1	21.5	67.0833	0.5984	16.7748	0.2	3.91264	6.3931	5.41479	5.61076
MOCAMBINHO-MG	-15.0833	-44	460	2017-11-07	28.5	20.5	82.2917	1.00045	9.21377	25.2	2.30387	4.50386	2.61416	2.60339
MOCAMBINHO-MG	-15.0833	-44	460	2017-11-09	29.6	20.6	72.2917	0.162067	13.5462	2.6	2.88905	4.85452	3.92694	4.17289
MOCAMBINHO-MG	-15.0833	-44	460	2017-11-10	30.1	22.4	68	0.180767	11.6693	0.4	2.63856	4.61497	3.5208	5.043
MOCAMBINHO-MG	-15.0833	-44	460	2017-11-11	30.1	21.9	77	0.744883	15.4402	1	3.44102	4.73972	4.61887	3.58938
MOCAMBINHO-MG	-15.0833	-44	460	2017-11-12	29.2	21	82.1667	0.49555	15.5973	10.6	3.30264	4.64639	4.52154	2.68571
MOCAMBINHO-MG	-15.0833	-44	460	2017-11-13	35.6	21.4	70.9167	0.825917	27.5572	5.2	5.93375	6.60451	8.95195	4.99463
MOCAMBINHO-MG	-15.0833	-44	460	2017-11-14	32.6	20.3	75.5833	0.975517	19.6075	6.2	4.29355	5.87938	5.9562	3.87801
MOCAMBINHO-MG	-15.0833	-44	460	2017-11-15	31.4	20.2	66.25	1.09707	23.8146	0.2	5.06211	5.5322	7.07506	5.2258
MOCAMBINHO-MG	-15.0833	-44	460	2017-11-16	33	17.4	56.4167	0.838383	27.2737	0	5.54458	6.444	7.93449	6.5899
MOCAMBINHO-MG	-15.0833	-44	460	2017-11-17	34	19.2	55.375	0.810333	28.3044	0	5.8496	6.48557	8.64174	7.129
MOCAMBINHO-MG	-15.0833	-44	460	2017-11-18	35.3	22.8	49.125	0.92565	28.7472	0	6.29137	6.29356	9.50107	8.91758
MOCAMBINHO-MG	-15.0833	-44	460	2017-11-19	32.3	22.7	68.6667	0.975517	14.6226	6.6	3.64131	5.33642	4.5998	5.18175
MOCAMBINHO-MG	-15.0833	-44	460	2017-11-20	35.2	21.5	65.9583	0.585933	25.9661	0.2	5.53825	6.49862	8.39502	5.81341
MOCAMBINHO-MG	-15.0833	-44	460	2017-11-21	33.9	22.6	69.625	0.651383	19.1022	4	4.31704	5.89276	6.15623	5.16781
MOCAMBINHO-MG	-15.0833	-44	460	2017-11-22	32.1	21.2	70.375	1.07837	23.1031	0	4.98826	5.58966	7.06558	4.74188
MOCAMBINHO-MG	-15.0833	-44	460	2017-11-23	34.9	21.5	60.4167	0.726183	20.8818	0	4.7445	6.41726	6.71905	6.72182
MOCAMBINHO-MG	-15.0833	-44	460	2017-11-24	32	22.4	70.375	0.966167	19.9369	12.8	4.47232	5.31638	6.21002	4.8434
MOCAMBINHO-MG	-15.0833	-44	460	2017-11-25	33.9	22.2	55.75	1.06902	29.8308	0	6.40468	5.983	9.55251	7.47197
MOCAMBINHO-MG	-15.0833	-44	460	2017-11-26	33.6	19.5	60.2917	0.7106	24.7608	0	5.20725	6.35622	7.54711	6.33126
MOCAMBINHO-MG	-15.0833	-44	460	2017-11-27	36.6	18.6	54.2083	0.21505	30.1936	0	5.89654	7.35508	9.52898	7.60167
MOCAMBINHO-MG	-15.0833	-44	460	2017-11-28	37.2	19.2	46.9167	0.42075	29.6534	0	5.96154	7.45555	9.54144	9.01431
MOCAMBINHO-MG	-15.0833	-44	460	2017-11-29	35.9	19.3	46.75	0.545417	23.3277	0	5.00674	7.06931	7.36213	8.8398
MOCAMBINHO-MG	-15.0833	-44	460	2017-11-30	28.7	22.8	59.8333	0.548533	10.3846	0	2.70816	4.0444	3.07981	6.20711
MOCAMBINHO-MG	-15.0833	-44	460	2017-12-01	29.3	21.5	71.625	0.49555	11.8155	1.4	2.77669	4.61462	3.46166	4.32462
MOCAMBINHO-MG	-15.0833	-44	460	2017-12-03	32.4	22.2	71.7917	0.445683	19.624	0.2	4.22447	5.51301	6.13274	4.62948
MOCAMBINHO-MG	-15.0833	-44	460	2017-12-04	33.8	22.9	75.375	0.810333	24.8578	1.6	5.3729	5.83363	8.03671	4.20529
MOCAMBINHO-MG	-15.0833	-44	460	2017-12-05	34.1	22.6	76.4167	0.779167	17.7797	4.2	4.08557	5.9939	5.74832	4.0274
MOCAMBINHO-MG	-15.0833	-44	460	2017-12-07	32.7	22.3	76.7083	0.548533	18.1147	1.2	3.99458	5.59826	5.69829	3.85186
MOCAMBINHO-MG	-15.0833	-44	460	2017-12-08	29.2	22.3	85.625	0.70125	12.1558	5.2	2.75112	4.38497	3.60509	2.22142
MOCAMBINHO-MG	-15.0833	-44	460	2017-12-09	32.8	22.2	76.125	0.92565	17.2529	2.8	3.96063	5.65475	5.42721	3.94833
MOCAMBINHO-MG	-15.0833	-44	460	2017-12-10	29.5	22	84.75	0.92565	9.78079	13.6	2.3929	4.57387	2.90074	2.35664
MOCAMBINHO-MG	-15.0833	-44	460	2017-12-11	26.8	22.1	88.2917	1.10018	8.37858	16.4	2.0476	3.51348	2.37289	1.71783
MOCAMBINHO-MG	-15.0833	-44	460	2017-12-12	30.6	21.4	86.2083	0.847733	19.1941	39.2	4.00413	5.09707	5.74183	2.15233
MOCAMBINHO-MG	-15.0833	-44	460	2017-12-13	25.2	21.9	91.3333	0.751117	6.90742	54	1.69135	2.88251	1.89233	1.22569
MOCAMBINHO-MG	-15.0833	-44	460	2017-12-14	23.4	21.2	91.9167	0.442567	5.39416	14.8	1.39441	2.28283	1.40843	1.08509
MOCAMBINHO-MG	-15.0833	-44	460	2017-12-15	23.7	19.7	86.4167	0.713717	7.54481	0.2	1.8164	3.03263	1.92343	1.77743
MOCAMBINHO-MG	-15.0833	-44	460	2017-12-16	31.5	20.3	74.375	0.595283	21.53	0	4.47477	5.61502	6.41846	3.98337
MOCAMBINHO-MG	-15.0833	-44	460	2017-12-17	31.7	20.4	65.5417	0.642033	26.6757	0	5.38364	5.66022	7.99365	5.38812
MOCAMBINHO-MG	-15.0833	-44	460	2017-12-18	32.5	19.2	67.7917	0.557883	26.7521	0	5.36467	6.11355	7.9615	4.99691
MOCAMBINHO-MG	-15.0833	-44	460	2017-12-19	32.3	21.3	64.5417	0.931883	27.3977	0	5.71977	5.68157	8.42126	5.70859
MOCAMBINHO-MG	-15.0833	-44	460	2017-12-20	32.3	19.1	64.0833	0.782283	27.1017	0	5.4997	6.07102	8.02377	5.53941
MOCAMBINHO-MG	-15.0833	-44	460	2017-12-21	31.7	17.8	64.2083	0.43945	26.9819	0	5.22002	6.09446	7.72475	5.3152
MOCAMBINHO-MG	-15.0833	-44	460	2017-12-22	33.9	18.4	65.5833	0.42075	27.6044	0	5.51138	6.648	8.3003	5.40271
MOCAMBINHO-MG	-15.0833	-44	460	2017-12-23	33.6	19.5	64.9167	0.455033	27.0955	0	5.46684	6.39886	8.25873	5.59383
MOCAMBINHO-MG	-15.0833	-44	460	2017-12-24	34.4	20.1	63.125	0.4675	29.1423	0	5.89928	6.54621	9.09233	6.04026
MOCAMBINHO-MG	-15.0833	-44	460	2017-12-25	35.2	20.3	61.2917	0.508017	28.9447	0	5.95113	6.75665	9.17947	6.4625
MOCAMBINHO-MG	-15.0833	-44	460	2017-12-26	34.9	20.6	60.3333	0.726183	28.7687	0	6.03401	6.61947	9.12366	6.6225
MOCAMBINHO-MG	-15.0833	-44	460	2017-12-27	34.2	19.1	54.5417	0.536067	30.2189	0	5.99238	6.63803	9.2418	7.27621
MOCAMBINHO-MG	-15.0833	-44	460	2017-12-28	35.7	19.2	53	0.43945	29.9947	0	5.99755	7.06392	9.41996	7.75783
MOCAMBINHO-MG	-15.0833	-44	460	2017-12-29	36.3	19.9	55	0.479967	29.8601	0	6.10919	7.14365	9.57725	7.61295
MOCAMBINHO-MG	-15.0833	-44	460	2017-12-30	34.8	21	60.2083	0.4675	25.0325	14.6	5.25758	6.52434	7.97737	6.6812
MOCAMBINHO-MG	-15.0833	-44	460	2017-12-31	34.6	21.4	72.75	0.885133	24.4176	0	5.32586	6.39473	7.80653	4.59272
