# Supplementary material for: Selecting models for the estimation of reference evapotranspiration for irrigation scheduling purposes
Source: PLoS One. 2021 Jan 11;16(1):e0245270. doi: 10.1371/journal.pone.0245270 (PMC7799801; doi:10.1371/journal.pone.0245270)
Supplement: S1 Text — (TXT) [file pone.0245270.s003.txt]

The database is available in Supporting information or directly from INMET (https://portal.inmet.gov.br/dadoshistoricos)
